# Supplementary material for: Outcome in early vs late intubation among COVID-19 patients with acute respiratory distress syndrome: an updated systematic review and meta-analysis
Source: Sci Rep. 2022 Dec 14;12:21588. doi: 10.1038/s41598-022-26234-7 (PMC9748395; doi:10.1038/s41598-022-26234-7)
Supplement: Supplementary file 2 — Supplementary Information 2. [file 41598_2022_26234_MOESM2_ESM.xlsx]

## Sheet: TITLE, AUTHOR LIST
SUPPLEMENTARY FILE (RAW DATA)
Ttile: Outcome in Early vs Late Intubation among COVID-19 Patients with Acute Respiratory Distress Syndrome: An Updated Systematic Review and Meta-Analysis
Author List: Denio A. Ridjab1, Ignatius Ivan2, Fanny Budiman2, Dafsah A. Juzar3
1Department of Medical Education Unit, School of Medicine and Health Sciences, Atma Jaya Catholic University of Indonesia, Jakarta, Indonesia
2School of Medicine and Health Sciences, Atma Jaya Catholic University of Indonesia, Jakarta, Indonesia
3Department of Cardiology and Vascular Medicine, Faculty of Medicine, Universitas Indonesia/Harapan Kita National Cardiovascular Centre

## Sheet: RECORDS SCREENED
AUTHOR	TITLE	JOURNAL	ABSTRACT	YEAR	VOLUME	ISSUE	PAGES	DECISION	REASON
	[Airway management of COVID-19 patients with severe pneumonia]	Zhonghua Er Bi Yan Hou Tou Jing Wai Ke Za Zhi	Patients with severe and critical COVID-19 will develop into acute respiratory distress syndrome in a short time. Noninvasive or invasive positive pressure ventilation will be important means for those patients, which will help to improve the clinical cure rate and reduce the mortality. Effective airway management has a great significance to improve respiratory support, reduce complications, and …	2020	55	4	E001	EXCLUDED	NOT RELEVANT
	Mortality Risk Assessment Using CHA(2)DS(2)-VASc Scores in Patients Hospitalized With Coronavirus Disease 2019 Infection	The American Journal of Cardiology	Early risk stratification for complications and death related to Coronavirus disease 2019 (COVID-19) infection is needed. Because many patients with COVID-19 who developed acute respiratory distress syndrome have diffuse alveolar inflammatory damage associated with microvessel thrombosis, we aimed to investigate a common clinical tool, the CHA(2)DS(2)-VASc, to aid in the prognostication of outcom…	2020	137		111-117	EXCLUDED	NOT RELEVANT
	Diagnosis and Management of Acute Respiratory Distress Syndrome in a Time of COVID-19	Diagnostics	Acute respiratory distress syndrome (ARDS) remains a serious illness with significant morbidity and mortality, characterized by hypoxemic respiratory failure most commonly due to pneumonia, sepsis, and aspiration. Early and accurate diagnosis of ARDS depends upon clinical suspicion and chest imaging. Coronavirus disease 2019 (COVID-19) is an important novel cause of ARDS with a distinct time cour…	2020	10	12	1053	EXCLUDED	NOT RELEVANT
	A Phase 3 Open-label, Randomized, Controlled Study to Evaluate the Efficacy and Safety of Intravenously Administered Ravulizumab Compared with Best Supportive Care in Patients with COVID-19 Severe Pneumonia, Acute Lung Injury, or Acute Respiratory Distress Syndrome: a structured summary of a study protocol for a randomised controlled trial	Trials	OBJECTIVES: Primary Objective • To evaluate the effect of ravulizumab, a long‐acting complement (C5) inhibitor plus best supportive care (BSC) compared with BSC alone on the survival of patients with COVID‐19. Secondary Objectives • Number of days free of mechanical ventilation at Day 29 • Duration of intensive care unit stay at Day 29 • Change from baseline in Sequential Organ Failure Assessment…	2020	21	1	639‐	EXCLUDED	NOT RELEVANT
	Letter to the editor: efficacy of different methods of combination regimen administrations including dexamethasone, intravenous immunoglobulin, and interferon-beta to treat critically ill COVID-19 patients: a structured summary of a study protocol for a randomized controlled trial	Trials	OBJECTIVES: There is little information about Coronavirus Disease 2019 (COVID‐19) management for critically ill patients. Most of these patients develop acute respiratory distress syndrome (ARDS) due to excessive inflammatory response and the ensuing cytokine storm. Anti‐inflammatory drugs including corticosteroids can be used to effectively reduce the effect of this cytokine storm and lung damag…	2020	21	1	549‐	EXCLUDED	NOT RELEVANT
	Full Issue PDF	JACC: Basic to Translational Science		2020	5	5	I-CXXXVII	EXCLUDED	NOT RELEVANT
	Clinical characteristics and day-90 outcomes of 4244 critically ill adults with COVID-19: a prospective cohort study	Intensive Care Med	PURPOSE: To describe acute respiratory distress syndrome (ARDS) severity, ventilation management, and the outcomes of ICU patients with laboratory-confirmed COVID-19 and to determine risk factors of 90-day mortality post-ICU admission. METHODS: COVID-ICU is a multi-center, prospective cohort study conducted in 138 hospitals in France, Belgium, and Switzerland. Demographic, clinical, respiratory s…	2021	47	1	60-73	EXCLUDED	NOT RELEVANT
	PDF of the Full Issue	Annals of Emergency Medicine		2021	78	4, Supplement	e1-e182	EXCLUDED	NOT RELEVANT
	Full Issue PDF	JACC: Case Reports		2021	3	13	I-XCII	EXCLUDED	NOT RELEVANT
	Research Forum Educational Program 2021	Annals of Emergency Medicine		2021	78	4, Supplement	A2-A15	EXCLUDED	NOT RELEVANT
Abad, Cybele L., Viray, Ethel Dominique E., Bello, Jia An G., Francisco, Jan Jorge M., Buensalido, Marja B., Tayzon, Maria Fe R., Henson, Karl Evans R., Berba, Regina P., Saniel, Mediadora C., Lansang, Mary Ann D., Cordero, Cynthia P., Tiangco, Beatrice J. and Pacheco, Elizabeth Paz	Early experience with COVID-19 patients in a private tertiary hospital in the Philippines: Implications on surge capacity, healthcare systems response, and clinical care	Clinical Epidemiology and Global Health	Background: Our healthcare institution was one of the first to see SARS CoV-2 cases in the country. We describe the early COVID-19 experience of a private hospital in the Philippines and discuss the healthcare system response in the setting of surge capacity. Method(s): We reviewed the medical records of adult COVID-19 hospitalized patients admitted in March 2020. We reported their demographic an…	2021	10		100695	EXCLUDED	NOT RELEVANT
Abdin, Shifaa M., Elgendy, Sara M., Alyammahi, Shatha K., Alhamad, Dima W. and Omar, Hany A.	Tackling the cytokine storm in COVID-19, challenges and hopes	Life Sciences	The outbreak of Coronavirus disease 2019 (COVID-19) is the current world health concern, presenting a public health dilemma with ascending morbidity and mortality rates exceeding any previous viral spread, without a standard effective treatment yet. SARS-CoV-2 infection is distinguished with multiple epidemiological and pathological features, one of them being the elevated levels of cytokine rele…	2020	257		118054	EXCLUDED	NOT RELEVANT
Abdolahi, N., Kaheh, E., Golsha, R., Khodabakhshi, B., Norouzi, A., Khandashpoor, M., Besharat, S., Tavassoli, S., Livani, S., Azimi, S. A., Gharib, M. H., Peivandi, B., Fazel, A., Shirzad-Aski, H. and Roshandel, G.	Letter to the editor: efficacy of different methods of combination regimen administrations including dexamethasone, intravenous immunoglobulin, and interferon-beta to treat critically ill COVID-19 patients: a structured summary of a study protocol for a randomized controlled trial	Trials	OBJECTIVES: There is little information about Coronavirus Disease 2019 (COVID-19) management for critically ill patients. Most of these patients develop acute respiratory distress syndrome (ARDS) due to excessive inflammatory response and the ensuing cytokine storm. Anti-inflammatory drugs including corticosteroids can be used to effectively reduce the effect of this cytokine storm and lung damag…	2020	21	1	549	EXCLUDED	NOT RELEVANT
Abdul Magala, Ssekandi, Sserwanja, Quraish, Olal, Emmanuel, Kawuki, Joseph and Mohammed Bashir, Adam	Corticosteroids Use in Pregnant Women with COVID-19: Recommendations from Available Evidence	Journal of Multidisciplinary Healthcare	Pregnant women experience immune system changes to accommodate and tolerate the growing foetus, these changes also increase their susceptibility to viral infections such as SARS-COV-2. COVID-19 in pregnancy increases the likelihood of hospital admission and intensive care compared to non-pregnant women. Early administration of low-dose corticosteroids to patients with acute respiratory distress s…	2021	14		659-663	EXCLUDED	NOT RELEVANT
Abdullahi, Auwal	Safety and Efficacy of Chest Physiotherapy in Patients With COVID-19: A Critical Review	Frontiers in Medicine	The present global pandemic of COVID-19 has brought the whole world to a standstill, causing morbidity, death, and changes in personal roles. The more common causes of morbidity and death in these patients include pneumonia and respiratory failure, which cause the patients to require artificial ventilation and other techniques that can improve respiratory function. One of these techniques is ches…	2020	7		454	EXCLUDED	NOT RELEVANT
Abril Palomares, E., Pavalascu, A., Cordoba Sanchez, A. L., Algaba Calderon, A., Munoz De Cabo, C., Stanescu, D. O., Gomez Penalver, E. M., Navarro Velasco, G. and Martin Delgado, M. C.	Incidence and outcome of barotrauma in patients with coronavirus disease 2019 (COVID-19) on invasive mechanical ventilation	Intensive Care Medicine Experimental	Introduction. Barotrauma (BT), a potentially lethal complication of invasive mechanical ventilation (IMV), includes different types of lung injury including pneumothorax (PTX), subcutaneous emphysema (SE), and pneumomediastinum (PM) (1). Studies have shown higher incidence of BT related to IMV in acute respiratory distress syndrome (ARDS) due to COVID-19 (2). Objectives. To determine risk factors…	2021	9	SUPPL 1		EXCLUDED	NOT RELEVANT
Actrn	Can intravenous high dose zinc improve clinical outcomes in patients with COVID-19 infection?	https://trialsearch.who.int/Trial2.aspx?TrialID=ACTRN12620000454976	INTERVENTION: COVID‐19 symptomatic confirmed hospitalized adult patients will be enrolled as soon as possible after fulfilling the criteria for randomisation. Patients will be allocated in a 1:1 ratio to either the treatment group receiving intravenous zinc chloride (0.5mg/kg/d) or to control group, receiving saline placebo alone. Pharmaceutical grade Zinc Chloride stock solution obtained from an…	2020				EXCLUDED	NOT RELEVANT
Adams, Claire E. and McAuley, Daniel F.	Acute Respiratory Distress Syndrome	Book Section	Acute respiratory distress syndrome (ARDS) is a prevalent and important cause of respiratory failure. Underlying causes include pulmonary and non-pulmonary aetiologies. ARDS is acute hypoxaemic respiratory failure associated with non-cardiogenic pulmonary oedema, reduced pulmonary compliance, and can lead to lung fibrosis. In addition to treating the underlying cause, often the mainstay of the ma…	2022				EXCLUDED	NOT RELEVANT
Aesif, S. W., Bribriesco, A. C., Yadav, R., Nugent, S. L., Zubkus, D., Tan, C. D., Mehta, A. C. and Mukhopadhyay, S.	Pulmonary Pathology of COVID-19 Following 8 Weeks to 4 Months of Severe Disease: A Report of Three Cases, Including One With Bilateral Lung Transplantation	Am J Clin Pathol	OBJECTIVES: Current knowledge of the pulmonary pathology of coronavirus disease 2019 (COVID-19) is based largely on postmortem studies. In most, the interval between disease onset and death is relatively short (<1 month). Information regarding lung pathology in patients who survive for longer periods is scant. We describe the pathology in three patients with severe COVID-19 who underwent antemort…	2021	155	4	506-514	EXCLUDED	NOT RELEVANT
Afriyie-Mensah, J., Aboagye, E. T., Ganu, V. J., Bondzi, S., Tetteh, D., Kwarteng, E., Akamah, J., Doku, A. and Adjei, P.	Clinical and therapeutic outcomes of COVID-19 intensive care units (ICU) patients: a retrospective study in Ghana	Pan Afr Med J	The COVID-19 pandemic had caused significant morbidity and mortality, with over a million deaths recorded to date. Mortality recorded among severe-critically ill patients admitted to intensive care units (ICU) has been significantly high, especially in most COVID-19 epicenters. Reports on the unique clinical characteristics and outcomes from the ICU admissions are on-going with isolated studies i…	2021	38		107	EXCLUDED	NOT RELEVANT
Agarwal, S., Jain, R., Dogra, S., Krieger, P., Lewis, A., Nguyen, V., Melmed, K. and Galetta, S.	Cerebral Microbleeds and Leukoencephalopathy in Critically Ill Patients With COVID-19	Stroke	BACKGROUND AND PURPOSE: We conducted this study to investigate the prevalence and distribution of cerebral microbleeds and leukoencephalopathy in hospitalized patients with coronavirus disease 2019 (COVID-19) and correlate with clinical, laboratory, and functional outcomes. METHODS: We performed a retrospective chart review of 4131 COVID-19 positive adult patients who were admitted to 3 tertiary …	2020	51	9	2649-2655	EXCLUDED	NOT RELEVANT
Agresti, N., Lalezari, J. P., Amodeo, P. P., Mody, K., Mosher, S. F., Seethamraju, H., Kelly, S. A., Pourhassan, N. Z., Sudduth, C. D., Bovinet, C., ElSharkawi, A. E., Patterson, B. K., Stephen, R., Sacha, J. B., Wu, H. L., Gross, S. A. and Dhody, K.	Disruption of CCR5 signaling to treat COVID-19-associated cytokine storm: Case series of four critically ill patients treated with leronlimab	J Transl Autoimmun	Coronavirus disease 2019 (COVID-19) is associated with considerable morbidity and mortality. The number of confirmed cases of infection with SARS-CoV-2, the virus causing COVID-19 continues to escalate with over 70 million confirmed cases and over 1.6 million confirmed deaths. Severe-to-critical COVID-19 is associated with a dysregulated host immune response to the virus, which is thought to lead…	2021	4		100083	EXCLUDED	NOT RELEVANT
Ah Rhee, Christina Jee, Castaneda, Christian, Karass, Michael, Abe, Olumayowa, Elshakh, Hadya, Kim, Miri, Sajid, Fizza, Ju, Teressa, Voronina, Angelina, Al-Ghrairi, Ahmed, El Marabti, Ettaib and Mann, Jack	TIMING OF INTUBATION AND OUTCOME IN THE COVID-19 PANDEMIC: CHALLENGING THE CONCEPT OF PERMISSIVE HYPOXEMIA	Chest	SESSION TITLE: Critical Care Posters SESSION TYPE: Original Investigation Posters PRESENTED ON: October 18-21, 2020 PURPOSE: After the novel coronavirus disease (COVID-19), was declared a pandemic, New York quickly became the new epicenter of the disease, with Queens County reporting the most confirmed cases in the United States. This study was conducted during the peak of COVID-19 in Queens. Due…	2020	158	4 Supplement	A630-A631	INCUDE	TITLE RELEVANT
Ah Rhee, Christina Jee, Karass, Michael, Abe, Olumayowa, Elshakh, Hadya, Kim, Miri, Sajid, Fizza, Ju, Teressa, Voronina, Angelina, Al-Ghrairi, Ahmed, Castaneda, Christian, El Marabti, Ettaib and Mann, Jack	OUTCOME OF EXTUBATION ATTEMPTS AND DAYS WITH ENDOTRACHEAL VENTILATION IN COVID-19	Chest	SESSION TITLE: Critical Care Posters SESSION TYPE: Original Investigation Posters PRESENTED ON: October 18-21, 2020 PURPOSE: As of May 2020, Queens County, New York reported the most confirmed cases of the novel coronavirus disease (COVID-19) in the United States. This study was conducted during the peak of COVID-19 in Queens. Many COVID-19 patients with acute respiratory distress syndrome (ARDS)…	2020	158	4 Supplement	A632-A633	EXCLUDED	NOT RELEVANT
Ah Rhee, Christina Jee, Karass, Michael, Abe, Olumayowa, Elshakh, Hadya, Kim, Miri, Sajid, Fizza, Ju, Teressa, Voronina, Angelina, Al-Ghrairi, Ahmed, El Marabti, Ettaib and Mann, Jack	SELF-EXTUBATION RATE AND SEDATION REQUIREMENT IN COVID-19	Chest		2020	158	4, Supplement	A634	EXCLUDED	NOT RELEVANT
Ahamad, Shakir, Branch, Scotty, Harrelson, Shea, Hussain, Mohd Kamil, Saquib, Mohammad and Khan, Saeed	Primed for global coronavirus pandemic: Emerging research and clinical outcome	European Journal of Medicinal Chemistry	The global effort to combat and contain the coronavirus disease 2019 (COVID-19) caused by the recently discovered severe acute respiratory syndrome coronavirus 2 (SARS-CoV-2) is now proceeding on a war footing. The world was slow to react to the developing crisis, but once the contours of the impending calamity became evident, the different state and non-state actors have raced to put their act t…	2021	209		112862	EXCLUDED	NOT RELEVANT
Aisa, T., Malik, M. A. and Algrni, K.	Efficacy and feasibility of awake proning in patients with COVID-19 related acute respiratory failure	Intensive Care Medicine Experimental	Introduction. Acute respiratory distress syndrome (ARDS) is a major complication of COVID-19 that occurs in 20-41% of patients with severe disease (1,2). Proning is one of the management options proven to to improve oxygenation and reduce mortality in non- COVID-19- related ARDS (3) The application of prone positioning in conscious, non intubated patients (awake proning) during COVID19 related AR…	2021	9	SUPPL 1		EXCLUDED	NOT RELEVANT
Aiswarya, Dhanapalan, Arumugam, Venkatesh, Dineshkumar, Thanigachalam, Gopalakrishnan, Natarajan, Lamech, Tanuj Moses, Nithya, Govindasamy, Sastry, Bhagavatula V. R. H., Vathsalyan, Paulpandian, Dhanapriya, Jeyachandran and Sakthirajan, Ramanathan	Use of Remdesivir in Patients With COVID-19 on Hemodialysis: A Study of Safety and Tolerance	Kidney International Reports	Background: There are scarce data regarding the use of remdesivir in patients with severe acute respiratory distress syndrome coronavirus 2 (SARS-CoV-2) and end-stage renal disease as US Food and Drug Administration cautions against its use in patients with an estimated glomerular filtration rate <30 ml/min/1.73m2 unless the potential benefits outweigh the potential risks. We studied the compassi…	2021	6	3	586-593	EXCLUDED	NOT RELEVANT
Akkanti, B., Jagpal, S., Darwish, R., Saavedra Romero, R., Scott, L. K., Dinh, K., Hussain, S., Radbel, J., Saad, M. A., Enfield, K. B. and Conrad, S. A.	Physiologic Improvement in Respiratory Acidosis Using Extracorporeal Co(2) Removal With Hemolung Respiratory Assist System in the Management of Severe Respiratory Failure From Coronavirus Disease 2019	Crit Care Explor	OBJECTIVES: About 15% of hospitalized coronavirus disease 2019 patients require ICU admission, and most (80%) of these require invasive mechanical ventilation. Lung-protective ventilation in coronavirus disease 2019 acute respiratory failure may result in severe respiratory acidosis without significant hypoxemia. Low-flow extracorporeal Co(2) removal can facilitate lung-protective ventilation and…	2021	3	3	e0372	EXCLUDED	NOT RELEVANT
Akoumianaki, E., Ischaki, E., Karagiannis, K., Sigala, I. and Zakyn-Thinos, S.	The Role of Noninvasive Respiratory Management in Patients with Severe COVID-19 Pneumonia	J Pers Med	Acute hypoxemic respiratory failure is the principal cause of hospitalization, invasive mechanical ventilation and death in severe COVID-19 infection. Nearly half of intubated patients with COVID-19 eventually die. High-Flow Nasal Oxygen (HFNO) and Noninvasive Ventilation (NIV) constitute valuable tools to avert endotracheal intubation in patients with severe COVID-19 pneumonia who do not respond…	2021	11	9		EXCLUDED	NOT RELEVANT
Akowuah, Enoch, Benson, Ruth A., Caruana, Edward J., Chetty, Govind, Edwards, John, Forlani, Stefano, Gradinariu, George, Murphy, Gavin J., Oo, Aung Ye, Patel, Akshay J., Ridley, Brenda, Rogers, Luke J., Sanders, Julie, Tyson, Nathan, Vaja, Ricky, Siaw-Acheampong, Kwabena, Argus, Leah, Chaudhry, Daoud, Dawson, Brett E., Glasbey, James C., Gujjuri, Rohan R., Jones, Conor S., Kamarajah, Sivesh K., …								EXCLUDED	NOT RELEVANT
								EXCLUDED	NOT RELEVANT
Early outcomes and complications following cardiac surgery in patients testing positive for coronavirus disease 2019: An international cohort study	Journal of Thoracic and Cardiovascular Surgery		2021	162	2	e355-e372		EXCLUDED	NOT RELEVANT
Akyil, Fatma Tokgoz, Karadogan, Dilek, Kara, Bilge Yilmaz, Gurkan, Canan Gunduz, Yuksel, Aycan, Arikan, Huseyin, Eyuboglu, Tugba Sismanlar, Gursoy, Tugba Ramasli, Emiralioglu, Nagehan, Serifoglu, Irem, Toreyin, Zehra Nur, Marim, Feride, Ozakinci, Hilal, Develi, Elif, Cakmakci, Selin, Kusbeci, Tuba Ciftci, Karcioglu, Oguz, Gulhan, Pinar Yildiz, Ercelik, Merve, Ataoglu, Ozlem, Er, Berrin, Polat, De…	What we learned about COVID-19 so far? Notes from underground	Turkish Thoracic Journal	The novel coronavirus pandemic poses a major global threat to public health. Our knowledge concerning every aspect of COVID-19 is evolving rapidly, given the increasing data from all over the world. In this narrative review, the Turkish Thoracic Society Early Career Taskforce members aimed to provide a summary on recent literature regarding epidemiology, clinical findings, diagnosis, treatment, p…	2020	21	3	185-192	EXCLUDED	NOT RELEVANT
Alapaty, S., Davis, J., Gomez, J. L., Siner, J. M., Sauler, M. and Baldassarri, S.	Lung compliance clusters of COVID-ARDS identify distinct subgroups with increased mortality	American Journal of Respiratory and Critical Care Medicine	INTRODUCTION: SARS-CoV-2 has been associated with high rates of severe hypoxemic respiratory failure. Severe COVID-19 is characterized by rapid development of acute respiratory distress syndrome (ARDS) requiring mechanical ventilation. ARDS is considered a heterogeneous disorder and the presence of a uniform inciting agent with SARS-CoV-2 allows us to investigate subphenotypes of ARDS. We hypothe…	2021	203	9		EXCLUDED	NOT RELEVANT
Alavi-Moghaddam, Mostafa	A novel coronavirus outbreak from Wuhan City in China, rapid need for emergency departments preparedness and response; a letter to editor	Archives of Academic Emergency Medicine		2020	8	1	e12	EXCLUDED	NOT RELEVANT
Aleebrahim-Dehkordi, Elahe, Reyhanian, Ali, Saberianpour, Shirin and Hasanpour-Dehkordi, Ali	Acute kidney injury in COVID-19; A review on current knowledge	Journal of Nephropathology	Coronaviruses are a large family of viruses that can cause a variety of diseases in humans. Some coronaviruses cause only mild illnesses like the common cold. While, some coronaviruses such as SARS-CoV (SARS-associated coronavirus) and Middle East respiratory syndrome coronavirus (MERS-CoV) have, in recent years, been able to cause severe respiratory involvement (pneumonia), leading to death in s…	2020	9	4	e31	EXCLUDED	NOT RELEVANT
Ali Esmaeili, Vardanjani, Ronco, Claudio, Rafiei, Hossein, Golitaleb, Mohamad, Pishvaei, Mohammad Hoseyn and Mohammadi, Mostafa	Early Hemoperfusion for Cytokine Removal May Contribute to Prevention of Intubation in Patients Infected with COVID-19	Blood Purification	Hemoperfusion (HP) was helpful to prevent the development and progression of acute respiratory distress syndrome (ARDS), acute kidney injury (AKI), liver failure, and septic shock by removing cytokines and other inflammatory mediators and ultimately preventing progression toward multiple organ failure. A 54-year-old man diagnosed with COVID-19 was hospitalized in the intensive care unit. The pati…	2020			2022-04-01	EXCLUDED	NOT RELEVANT
Ali, K., Rao, S. and Nugent, K.	Diabetic ketoacidosis in COVID-19 patients	Journal of Investigative Medicine	Purpose of Study Diabetic ketoacidosis (DKA) is a common condition causing hospitalization and mortality in patients with Type 1 and Type 2 diabetes. In the current COVID-19 pandemic, diabetes is a risk factor for poor outcomes in hospitalized patients. Early reports have indicated that COVID-19 patients with Type I Diabetes and DKA had longer lengths of stay, increased rates of ARDS, and higher …	2021	69	2	511-512	EXCLUDED	NOT RELEVANT
Aliyeva, Gulnara Davud	Chapter 8 - Infectious Disease Emergencies	Book Section	COVID-19 has added new relevance to the relationship between the world’s public health and infectious diseases and makes timely the topic of this chapter, that is, infectious disease emergencies. When patients have infectious diseases and present in-hospital with life-threatening symptoms (e.g., septic shock), prompt response is crucial to saving their lives. This chapter approaches rapid respons…	2022				EXCLUDED	NOT RELEVANT
Allahyari, A., Seddigh-Shamsi, M., Mahmoudi, M., Amel Jamehdar, S., Amini, M., Mozdourian, M., Javidarabshahi, Z., Eslami Hasan Abadi, S., Amini, S., Sedaghat, A., Emadzadeh, M., Moeini Nodeh, M., Rahimi, H., Bari, A., Mozaheb, Z., Kamandi, M., Ataei Azimi, S., Abrishami, M., Akbarian, A., Ataei, P., Allahyari, N., Hasanzadeh, S. and Saeedian, N.	Efficacy and safety of convalescent plasma therapy in severe COVID-19 patients with acute respiratory distress syndrome	Int Immunopharmacol	Since SARS-CoV-2 infection is rapidly spreading all around the world, affecting many people and exhausting health care resources, therapeutic options must be quickly investigated in order to develop a safe and effective treatment. The present study was designed to evaluate the safety and efficacy of convalescent plasma (CP) for treating severe cases of COVID-19 who developed acute respiratory dis…	2021	93		107239	EXCLUDED	NOT RELEVANT
Allen Chan, Marvyn, Benjamin, Patrick, Demigillo, Josemaria, Pamela Demigillo, Ma, Xue, Junfeng and Jesmajian, Stephen	GIRAFFE IN THE COVID-19 LUNG: PULMONARY FIBROSIS LIMITING SEVERITY OF THE PNEUMOTHORAX	Chest	TOPIC: Chest Infections TYPE: Medical Student/Resident Case Reports INTRODUCTION: More than a year has passed since the first reported cases of COVID-19 worldwide. We present a case of a patient with COVID-19 who acquired bilateral pulmonary fibrosis then later developed a pneumothorax of the right lung. Ironically, it was this fibrosis that prevented a catastrophic collapse of the lung. CASE PRE…	2021	160	4 Supplement	A394	EXCLUDED	NOT RELEVANT
Allen, Rebecca, Wanersdorfer, Karen, Zebley, James, Shapiro, Geoff, Coullahan, Tiffany and Sarani, Babak	Interhospital Transfer of Critically Ill Patients Because of Coronavirus Disease 19–Related Respiratory Failure	Air Medical Journal	Objective Interfacility transfer of patients with coronavirus disease 2019–related acute respiratory failure is high risk because of the severity of respiratory failure and potential for crew exposure. This article describes a hospital-based transport team's experience with interfacility transport of severe acute respiratory syndrome coronavirus 2 (SARS-CoV-2)–positive patients. Methods A retrosp…	2020	39	6	498-501	EXCLUDED	NOT RELEVANT
Almazeedi, Sulaiman, Al-Youha, Sarah, Jamal, Mohammad H., Al-Haddad, Mohannad, Al-Muhaini, Ali, Al-Ghimlas, Fahad and Al-Sabah, Salman	Characteristics, risk factors and outcomes among the first consecutive 1096 patients diagnosed with COVID-19 in Kuwait	EClinicalMedicine	Background In Kuwait, prior to the first case of COVID-19 being reported in the country, mass screening of incoming travelers from countries with known outbreaks was performed and resulted in the first identified cases in the country. All COVID-19 cases at the time and subsequently after, were transferred to a single center, Jaber Al-Ahmad Al-Sabah Hospital, where the patients received standardiz…	2020	24		100448	EXCLUDED	NOT RELEVANT
Alnababteh, M., Hashmi, M. D., Vedantam, K., Chopra, R., Kohli, A., Hayat, F., Kriner, E., Molina, E., Pratt, A., Oweis, E. and Zaaqoq, A. M.	Extracorporeal membrane oxygenation for COVID-19 induced hypoxia: Single-center study	Perfusion	INTRODUCTION: The pandemic of the coronavirus disease 2019 (COVID-19) and associated pneumonia represent a clinical and scientific challenge. The role of Extracorporeal Membrane Oxygenation (ECMO) in such a crisis remains unclear. METHODS: We examined COVID-19 patients who were supported for acute respiratory failure by both conventional mechanical ventilation (MV) and ECMO at a tertiary care ins…	2021	36	6	564-572	EXCLUDED	NOT RELEVANT
Al-Riyami, Arwa Z., Schafer, Richard, van den Berg, Karin, Bloch, Evan M., Estcourt, Lise J., Goel, Ruchika, Hindawi, Salwa, Josephson, Cassandra D., Land, Kevin, McQuilten, Zoe K., Wood, Erica M., Spitalnik, Steven L., Devine, Dana V. and So-Osman, Cynthia	Clinical use of Convalescent Plasma in the COVID-19 pandemic: a transfusion-focussed gap analysis with recommendations for future research priorities	Vox Sanguinis	Background and objectives: Use of convalescent plasma for coronavirus disease 2019 (COVID-19) treatment has gained interest worldwide. However, there is lack of evidence on its dosing, safety and effectiveness. Until data from clinical studies are available to provide solid evidence for worldwide applicable guidelines, there is a need to provide guidance to the transfusion community and researche…	2021	116	1	88-98	EXCLUDED	NOT RELEVANT
Alshahrani, M. S., Alshaqaq, H. M., Alhumaid, J., Binammar, A. A., AlSalem, K. H., Alghamdi, A., Abdulhady, A., Yehia, M., AlSulaibikh, A., Al Jumaan, M., Albuli, W. H., Ibrahim, T., Yousef, A. A., Almubarak, Y. and Alhazzani, W.	High-Flow Nasal Cannula Treatment in Patients with COVID-19 Acute Hypoxemic Respiratory Failure: A Prospective Cohort Study	Saudi J Med Med Sci	BACKGROUND: Early use of high-flow nasal cannula (HFNC) decreases the need for endotracheal intubation (EI) in different respiratory failure causes. While HFNC is used in coronavirus disease 2019 (COVID-19)-related acute hypoxemic respiratory failure (AHRF) under weak recommendations, its efficacy remains to be investigated. OBJECTIVES: The primary objective was to examine HFNC efficacy in preven…	2021	9	3	215-222	EXCLUDED	NOT RELEVANT
Alsuliman, Tamim, Alasadi, Lugien, Alkharat, Banan, Srour, Micha and Alrstom, Ali	A review of potential treatments to date in COVID-19 patients according to the stage of the disease	Current Research in Translational Medicine	Introduction and motivation Since the end of 2019, the COVID-19 pandemic has affected millions of people worldwide. With the rapid spread of this virus, an immense burden has fallen upon both healthcare and economic systems. As a consequence, there is an unprecedented urgency for researchers and scientific committees from all over the world to find an effective treatment and vaccine. Review Struc…	2020	68	3	93-104	EXCLUDED	NOT RELEVANT
Al-Tawfiq, Jaffar A. and Arabi, Yaseen	Convalescent plasma therapy for coronavirus infection: experience from MERS and application in COVID-19	Human Vaccines and Immunotherapeutics	The emergence of the COVID-19 pandemic has resulted in a very large number of infections and high number of mortality. There is no specific therapeutic options that are approved for clinical use. Administration of convalescent plasma as a possible therapy was used in the case of viral pneumonia including SARS and influenza. There have been multiple studies of COVID-19 patients utilizing convalesc…	2020	16	12	2973-2979	EXCLUDED	NOT RELEVANT
Altinay, Mustafa, Sayan, Ismet, Turk, Hacer Sebnem, Cinar, Ayse Surhan, Sayın, Pınar, Yucel, Tugba, Islamoglu, Serkan, Ozkan, Melis Turkel and Cetiner, Ilay	Effect of early awake prone positioning application on prognosis in patients with acute respiratory failure due to COVID-19 pneumonia: a retrospective observational study	Brazilian Journal of Anesthesiology (English Edition)	Background We evaluated the effect of early awake prone position administration on oxygenation and intubation requirements and short-term mortality in patients with acute respiratory failure due to coronavirus disease 2019 (COVID-19) pneumonia. Methods This is an observational-cohort study. Patients receiving mask oxygen therapy in our intensive care units because of acute respiratory failure due…	2021				EXCLUDED	NOT RELEVANT
Altonen, B. L., Arreglado, T. M., Leroux, O., Murray-Ramcharan, M. and Engdahl, R.	Characteristics, comorbidities and survival analysis of young adults hospitalized with COVID-19 in New York City	PLoS One	This study reviewed 395 young adults, 18-35 year-old, admitted for COVID-19 to one of the eleven hospitals in New York City public health system. Demographics, comorbidities, clinical course, outcomes and characteristics linked to hospitalization were analyzed including temporal survival analysis. Fifty-seven percent of patients had a least one major comorbidity. Mortality without comorbidity was…	2020	15	12	e0243343	EXCLUDED	NOT RELEVANT
Aman, J., Duijvelaar, E., Botros, L., Kianzad, A., Schippers, J. R., Smeele, P. J., Azhang, S., Bartelink, I. H., Bayoumy, A. A., Bet, P. M., Boersma, W., Bonta, P. I., Boomars, K. A. T., Bos, L. D. J., van Bragt, Jjmh, Braunstahl, G. J., Celant, L. R., Eger, K. A. B., Geelhoed, J. J. M., van Glabbeek, Y. L. E., Grotjohan, H. P., Hagens, L. A., Happe, C. M., Hazes, B. D., Heunks, L. M. A., van de…	Imatinib in patients with severe COVID-19: a randomised, double-blind, placebo-controlled, clinical trial	Lancet Respir Med	BACKGROUND: The major complication of COVID-19 is hypoxaemic respiratory failure from capillary leak and alveolar oedema. Experimental and early clinical data suggest that the tyrosine-kinase inhibitor imatinib reverses pulmonary capillary leak. METHODS: This randomised, double-blind, placebo-controlled, clinical trial was done at 13 academic and non-academic teaching hospitals in the Netherlands…	2021	9	9	957-968	EXCLUDED	NOT RELEVANT
Amer, M., Kamel, A. M., Bawazeer, M., Maghrabi, K., Butt, A., Dahhan, T., Kseibi, E., Khurshid, S. M., Abujazar, M., Alghunaim, R. and et al.	Clinical characteristics and outcomes of critically ill mechanically ventilated COVID-19 patients receiving interleukin-6 receptor antagonists and corticosteroid therapy: a preliminary report from a multinational registry	European journal of medical research	BACKGROUND: Interleukin‐6 receptor antagonists (IL‐6RAs) and steroids are emerging immunomodulatory therapies for severe and critical coronavirus disease (COVID‐19). In this preliminary report, we aim to describe the epidemiology, clinical characteristics, and outcomes of adult critically ill COVID‐19 patients, requiring invasive mechanical ventilation (iMV), and receiving IL‐6RA and steroids the…	2021	26	1	117	EXCLUDED	NOT RELEVANT
Ammar, Mahmoud, Ammar, Abdalla, Johnson, Jennifer, Owusu, Kent, Gu, Sean, Deshpande, Ranjit, Siner, Jonathan, Hwa, John, Jiang, Wei and Zhao, Hongyu	Evaluation of aerosolized epoprostenol in COVID-19 ards patients	Critical Care Medicine	INTRODUCTION: ARDS contributes to high mortality and morbidity observed with coronavirus disease 2019 (COVID-19). Epoprostenol has antithrombotic, antiproliferative, and vasodilatory properties and improves respiratory parameters in ARDS. The role of aerosolized epoprostenol (aEPO) in COVID-19 has not been evaluated. We hypothesized that aEPO may improve oxygenation in intubated COVID-19 patients…	2021	49	1 SUPPL 1	5	EXCLUDED	NOT RELEVANT
Amoroso, Nancy E., Rafeq, Samaan, Goldenberg, Ronald, Shekar, Saketh Palasamudram, Thomas, Sarun, Segal, Leopoldo N., Angel, Luis F., Mitzman, Brian, Chang, Stephanie H., Sureau, Kimberly, Nafday, Heidi B., Kon, Zachary, Cerfolio, Robert, Troxel, Andrea B., Zhang, Yan, Kwak, Paul, Amin, Milan R., Sommer, Philip M. and Moore, William H.	Percutaneous Dilational Tracheostomy for Coronavirus Disease 2019 Patients Requiring Mechanical Ventilation*	Critical Care Medicine	OBJECTIVES: To assess the impact of percutaneous dilational tracheostomy in coronavirus disease 2019 patients requiring mechanical ventilation and the risk for healthcare providers. DESIGN: Prospective cohort study; patients were enrolled between March 11, and April 29, 2020. The date of final follow-up was July 30, 2020. We used a propensity score matching approach to compare outcomes. Study out…	2021			1058-1067	EXCLUDED	NOT RELEVANT
Anand, Sachit, Baishya, Madhurjya, Singh, Abhishek and Khanna, Puneet	Effect of awake prone positioning in COVID-19 patients- A systematic review	Trends in Anaesthesia and Critical Care	Background: Prone positioning is known to reduce mortality in intubated non-COVID-19 patients suffering from moderate to severe acute respiratory distress syndrome (ARDS). However, studies highlighting the effect of awake proning in COVID-19 patients are lacking. We aim to conduct a systematic review of the available literature to highlight the effect of awake proning on the need for intubation, …	2021	36		17-22	EXCLUDED	NOT RELEVANT
Anderson, M. R., Geleris, J., Anderson, D. R., Zucker, J., Nobel, Y. R., Freedberg, D., Small-Saunders, J., Rajagopalan, K. N., Greendyk, R., Chae, S. R., Natarajan, K., Roh, D., Edwin, E., Gallagher, D., Podolanczuk, A., Barr, R. G., Ferrante, A. W. and Baldwin, M. R.	Body Mass Index and Risk for Intubation or Death in SARS-CoV-2 Infection : A Retrospective Cohort Study	Ann Intern Med	BACKGROUND: Obesity is a risk factor for pneumonia and acute respiratory distress syndrome. OBJECTIVE: To determine whether obesity is associated with intubation or death, inflammation, cardiac injury, or fibrinolysis in coronavirus disease 2019 (COVID-19). DESIGN: Retrospective cohort study. SETTING: A quaternary academic medical center and community hospital in New York City. PARTICIPANTS: 2466…	2020	173	10	782-790	EXCLUDED	NOT RELEVANT
Anderson, Michaela R. and Shashaty, Michael G. S.	Impact of Obesity in Critical Illness	Chest	The prevalence of obesity is rising worldwide. Adipose tissue exerts anatomic and physiological effects with significant implications for critical illness. Changes in respiratory mechanics cause expiratory flow limitation, atelectasis, and V/Q mismatch with resultant hypoxemia. Altered work of breathing and obesity hypoventilation syndrome may cause hypercapnia. Challenging mask ventilation and p…	2021	160	6	2135-2145	EXCLUDED	NOT RELEVANT
Angileri, Salvatore Alessio, Ierardi, Anna Maria, Petrillo, Mario, Di Meglio, Letizia, Arrichiello, Antonio, Roda, Giovanni Maria, Uberoi, Raman and Carrafiello, Gianpaolo	Adverse events in coronavirus disease patients management: A pictorial essay	Journal of Clinical Imaging Science	Clinical manifestation of coronavirus disease (COVID-19) varies from asymptomatic to severe clinical forms that can result in acute respiratory distress syndrome or in multiple organ dysfunction syndromes. There are no guidelines, based on randomized controlled trials, for the treatment of COVID-19 patients. The treatment is based on antiviral drugs, invasive and non-invasive ventilation supports…	2020	10	1	42	EXCLUDED	NOT RELEVANT
Angriman, Federico, Ferreyro, Bruno L., Burry, Lisa, Fan, Eddy, Ferguson, Niall D., Husain, Shahid, Keshavjee, Shaf H., Lupia, Enrico, Munshi, Laveena, Renzi, Samuele, Ubaldo, Onion Gerald V., Rochwerg, Bram and Del Sorbo, Lorenzo	Interleukin-6 receptor blockade in patients with COVID-19: placing clinical trials into context	The Lancet Respiratory Medicine	Summary The pleiotropic cytokine interleukin-6 (IL-6) has been implicated in the pathogenesis of COVID-19, but uncertainty remains about the potential benefits and harms of targeting IL-6 signalling in patients with the disease. The efficacy and safety of tocilizumab and sarilumab, which block the binding of IL-6 to its receptor, have been tested in adults with COVID-19-related acute respiratory …	2021	9	6	655-664	EXCLUDED	NOT RELEVANT
Angus, D. C., Derde, L., Al-Beidh, F., Annane, D., Arabi, Y., Beane, A., van Bentum-Puijk, W., Berry, L., Bhimani, Z., Bonten, M., Bradbury, C., Brunkhorst, F., Buxton, M., Buzgau, A., Cheng, A. C., de Jong, M., Detry, M., Estcourt, L., Fitzgerald, M., Goossens, H., Green, C., Haniffa, R., Higgins, A. M., Horvat, C., Hullegie, S. J., Kruger, P., Lamontagne, F., Lawler, P. R., Linstrum, K., Litton…	Effect of Hydrocortisone on Mortality and Organ Support in Patients With Severe COVID-19: The REMAP-CAP COVID-19 Corticosteroid Domain Randomized Clinical Trial	Jama	IMPORTANCE: Evidence regarding corticosteroid use for severe coronavirus disease 2019 (COVID-19) is limited. OBJECTIVE: To determine whether hydrocortisone improves outcome for patients with severe COVID-19. DESIGN, SETTING, AND PARTICIPANTS: An ongoing adaptive platform trial testing multiple interventions within multiple therapeutic domains, for example, antiviral agents, corticosteroids, or im…	2020	324	13	1317-1329	EXCLUDED	NOT RELEVANT
Annane, Djillali	Corticosteroids for COVID-19	Journal of Intensive Medicine	Coronavirus disease 19 (COVID-19) is placing a major burden on healthcare, economy and social systems worldwide owing to its fast spread and unacceptably high death toll. The unprecedented research effort has established the role of a deregulated immune response to the severe acute respiratory syndrome coronavirus 2, resulting in systemic inflammation. After that, the immunomodulatory approach ha…	2021	1	1	14-25	EXCLUDED	NOT RELEVANT
Anonymous	IS CBD EFFECTIVE IN TREATING COVID-19	Alternative Medicine	While more work, including clinical trials to determine optimal dosage and timing, is needed before CBD becomes part of the treatment for COVID-19, researchers at the Dental College of Georgia and Medical College of Georgia have early evidence it could help patients showing signs of respiratory distress avoid extreme interventions like mechanical ventilation as well as death from acute respirator…	2020		53	11	EXCLUDED	NOT RELEVANT
Anonymous	Erratum regarding missing Declaration of Competing Interest statements in previously published articles (Informatics in Medicine Unlocked (2020) 20, (S235291482030109X), (10.1016/j.imu.2020.100352))	Informatics in Medicine Unlocked	Owing to a Publisher error Declaration/Conflict of Interest statements were not included in the published versions of the following articles, that appeared in previous issues of Informatics in Medicine Unlocked. The appropriate Declaration/Conflict of Interest statements, provided by the Authors, are included below. 1. The relationship between retinal vessel geometrical changes to incidence and p…	2020	20		100435	EXCLUDED	NOT RELEVANT
Anonymous	Covid-19 and sepsis	Turkish Journal of Medical Sciences	The COVID-19 pandemic has created a major alteration in the medical literature including the sepsis discussion. From the outset of the pandemic, various reports have indicated that although there are some unique features pertinent to COVID-19, many of its acute manifestations are similar to sepsis caused by other pathogens. As a consequence, the old definitions now require consideration of this n…	2021				EXCLUDED	NOT RELEVANT
Anudeep, Aveleli, Somu, Chetan and Kumar, J. S.	Clinical profile and outcomes of critically ill covid-19 patients admitted in a tertiary care hospital	Annals of Tropical Medicine and Public Health	BACKGROUND: Ever since the COVID -19 pandemic took hold in India, its clinical characteristics, course of illness and outcome of critically ill patients requiring ICU care has not been studied in detail, especially in South India which bares almost one third of COVID-19 cases in India. Hence this study is carried out to fill the gaps in identifying the population that are risk of severe illness a…	2020	23	19	231527	EXCLUDED	NOT RELEVANT
Aoyagi, T., Sato, Y., Baba, H., Shiga, T., Seike, I., Niitsuma Sugaya, I., Takei, K., Iwasaki, Y., Oshima, K., Kanamori, H., Yoshida, M., Saito, K., Tokuda, K. and Kaku, M.	Case Report: Successful Treatment of Five Critically Ill Coronavirus Disease 2019 Patients Using Combination Therapy With Etoposide and Corticosteroids	Front Med (Lausanne)	Acute respiratory distress syndrome (ARDS) is the leading cause of mortality in hospitalized patients with coronavirus disease 2019 (COVID-19) because of limited effective therapies. During infection, the accumulation and activation of macrophages and monocytes in the lungs induce inflammatory mediators and contribute to tissue injury, leading to ARDS. However, therapeutic strategies that directl…	2021	8		718641	EXCLUDED	NOT RELEVANT
Arabi, Y. M., Fowler, R. and Hayden, F. G.	Critical care management of adults with community-acquired severe respiratory viral infection	Intensive Care Med	With the expanding use of molecular assays, viral pathogens are increasingly recognized among critically ill adult patients with community-acquired severe respiratory illness; studies have detected respiratory viral infections (RVIs) in 17-53% of such patients. In addition, novel pathogens including zoonotic coronaviruses like the agents causing Severe Acute Respiratory Syndrome (SARS), Middle Ea…	2020	46	2	315-328	EXCLUDED	NOT RELEVANT
Araimo, Fabio, Imperiale, Carmela, Tordiglione, Paolo, Alessandri, Francesco, Zancla, Serena, Calo, Andrea, Ruberto, Franco, Bilotta, Federico, Poscia, Roberto, Pugliese, Francesco, Ceccarelli, Giancarlo, Borrazzo, Cristian, Santinelli, Letizia, Innocenti, Giuseppe Pietro, Pinacchio, Claudia, Mauro, Vera, Recchia, Gregorio Egidio, d'Ettorre, Gabriella and Mastroianni, Claudio	Ozone as adjuvant support in the treatment of COVID-19: A preliminary report of probiozovid trial	Journal of Medical Virology	The evaluation of new therapeutic resources against coronavirus disease 2019 (COVID-19) represents a priority in clinical research considering the minimal options currently available. To evaluate the adjuvant use of systemic oxygen-ozone administration in the early control of disease progression in patients with COVID-19 pneumonia. PROBIOZOVID is an ongoing, interventional, randomized, prospectiv…	2021	93	4	2210-2220	EXCLUDED	NOT RELEVANT
Arriero Fernandez, N., Viejo Moreno, R., Mariblanca-Nieves, B., Albaya Moreno, A., Benito Punzel, C., Agurto-Rivera, N., Romo Gonzales, J. E., Yanez Parareda, E., Martin-Glauce, S., Quiros Oyaguez, E., Estrella Alonso, A., Silva Obregon, J. A. and Marian Crespo, C.	Analysis of ten Scores in emergency department to predict mortality in intensive care unit (ICU) of the patients admitted by COVID-19 ARDS	Intensive Care Medicine Experimental	Introduction. Saturation of the intensive care unit may be associated with the fatality of COVID-19. Triage aims to identify patients in the emergency department who need priority care and admission in intensive care unit (ICU) and those who can be admitted in general ward. This process may be critical for reducing the fatality of COVID-19. Objectives. This study aimed the diagnostic ability of t…	2021	9	SUPPL 1		EXCLUDED	NOT RELEVANT
Arrieta, J., Galwankar, S., Lattanzio, N., Ray, D. and Agrawal, A.	Studying the Clinical Data of COVID Positive Patients Admitted to a Tertiary Care Academic Hospital	J Emerg Trauma Shock	BACKGROUND: As the time this data was studied in Florida, USA was expecting a surge in number of COVID patients. We are hereby presenting analysis of clinical data collected from the first 30 COVID positive patients admitted to our teaching hospital in Sarasota Florida. METHODS: The present study was conducted at a not-for-profit 839-bed level-2 regional trauma center, level-3 neurointensive inte…	2020	13	2	131-134	EXCLUDED	NOT RELEVANT
Artigas, Ricard Mellado, Mercadal, Jordi, Angeles, Gerard, Ferrando, Carlos, Ferreyro, Bruno, Gea, Alfredo and Hernandez-Sanz, Maria	Late Breaking Abstract - Effect of a conservative approach to the start of mechanical ventilation on ventilator-free days in coronavirus disease 2019 (COVID-19) pneumonia after adjustment by inverse probability of treatment weighting	European Respiratory Journal	Introduction: High flow nasal cannula (HFNC) decreases the need for intubation in patients with acute respiratory failure (ARF). However, delaying intubation has been linked to worse patients' outcome in the acute respiratory distress syndrome (ARDS). Method(s): Prospectively once-daily collected database including patients admitted to 30 Spanish ICUs. On May 13th, we identified 390 patients wher…	2020	56	Supplement 64		EXCLUDED	NOT RELEVANT
Arulkumaran, N., Green, J., Khan, A., Bonnici, T., Longobardo, A. and Singer, M.	Influence of respiratory and inflammatory parameters preceding intubation on survival of patients with COVID-19 ARDS– A single centre retrospective analysis	Journal of Critical Care	It remains unclear if intubation and ventilation earlier in the disease course confers a survival advantage in acute respiratory distress syndrome. Our objective was to determine whether patients with COVID-19 who died following mechanical ventilation were more advanced in their disease compared to survivors. Forty-seven patients admitted directly to our centre received ventilation, of who 26 (57…	2021	62		289-291	EXCLUDED	NOT RELEVANT
Asamovich, Ilxamdjan Karimdjanov, Baxadirovna, Nozima Sadiqova, Zokirovna, Yaxyayeva Komola, Karimberdiyevich, Anvar Tursunbayev, Fayziyevna, Fatima Xoltayeva, Mirkhashimovich, Botir Tadjiev, Aktamovich, Nurlan Dinmukhammadiev and Botirovich, Bobir Mirkhashimov	Vitamin C in terms of COVID-19, current trends	European Journal of Molecular and Clinical Medicine	The role of vitamin C in the prevention and treatment of pneumonia andsepsis has been investigated for past decades. This reviewaimsto translate these findings into patients with severe coronavirus disease (COVID-19). It has indicated that patients with pneumonia and sepsis have low vitamin C status and elevated oxidative stress. Additional oral or intravenous (IV) vitamin C administered patients…	2021	8	1	1341-1351	EXCLUDED	NOT RELEVANT
Asghar, M. S., Haider Kazmi, S. J., Khan, N. A., Akram, M., Jawed, R., Rafaey, W., Hassan, M., Rasheed, U., Khan, M. and Khan, A. R.	Role of Biochemical Markers in Invasive Ventilation of Coronavirus Disease 2019 Patients: Multinomial Regression and Survival Analysis	Cureus	Background and objectives Severe acute respiratory syndrome coronavirus 2 (SARS-CoV-2) is the pathogen responsible for the coronavirus disease 2019 (COVID-19) pandemic. The disease mainly affects the respiratory system of the patient, in particular, the lungs, which leads to patients presenting with acute respiratory distress syndrome and acute respiratory failure, with 5-15% of patients requirin…	2020	12	8	e10054	EXCLUDED	NOT RELEVANT
Ashish, A., Unsworth, A., Martindale, J., Sundar, R., Kavuri, K., Sedda, L. and Farrier, M.	CPAP management of COVID-19 respiratory failure: a first quantitative analysis from an inpatient service evaluation	BMJ Open Respir Res	OBJECTIVE: To evaluate the role of continuous positive air pressure (CPAP) in the management of respiratory failure associated with COVID-19 infection. Early clinical management with limited use of CPAP (3% of patients) was compared with a later clinical management strategy which had a higher proportion of CPAP use (15%). DESIGN: Retrospective case-controlled service evaluation for a single UK Na…	2020	7	1		EXCLUDED	NOT RELEVANT
Ashour, Manar M., Abdelaziz, Tougan T., Ashour, Doaa M., Saleh, Mohamed Ibrahim, Askoura, Anas and Mahmoud, Mohammad S.	Imaging spectrum of acute invasive fungal rhino-orbital-cerebral sinusitis in COVID-19 patients: A case series and a review of literature	Journal of Neuroradiology	Background: The incidence of devastating opportunistic coinfections in patients with COVID-19 infection, their imaging features and their morbidity and mortality consequences need to be unraveled. Method(s): This is a case series presenting the radiologic features and clinical presentation of acute invasive fungal rhino-orbital-cerebral sinusitis (AIFS) in eight hospitalized patients with confirm…	2021	48	5	319-324	EXCLUDED	NOT RELEVANT
Atluri, Sairam, Bhati, Sachi, Syed, Zaid, Manocha, Vivek, Boddu, Navneet and Diwan, Sudhir	Safety and effectiveness of intravascular mesenchymal stem cells to treat organ failure and possible application in covid-19 complications	Pain Physician	Background: Although only a small percentage of patients with COVID-19 deteriorate to a critical condition, because of the associated high mortality rate and the sheer number of cases, it imposes a tremendous burden on the society and unprecedented strains the health care resources. Albeit lung is the primary organ involved resulting in acute respiratory distress syndrome (ARDS), many patients ad…	2020	23	4 Special Issue	S391-S424	EXCLUDED	NOT RELEVANT
Atri, Deepak, Siddiqi, Hasan K., Lang, Joshua P., Nauffal, Victor, Morrow, David A. and Bohula, Erin A.	COVID-19 for the Cardiologist: Basic Virology, Epidemiology, Cardiac Manifestations, and Potential Therapeutic Strategies	JACC: Basic to Translational Science	Summary Coronavirus disease-2019 (COVID-19), a contagious disease caused by severe acute respiratory syndrome-coronavirus-2 (SARS-CoV-2), has reached pandemic status. As it spreads across the world, it has overwhelmed health care systems, strangled the global economy, and led to a devastating loss of life. Widespread efforts from regulators, clinicians, and scientists are driving a rapid expansio…	2020	5	5	518-536	EXCLUDED	NOT RELEVANT
Attanasi, M., Pasini, S., Caronni, A., Pellegrino, G. M., Faverio, P., Di Pillo, S., Cimino, M. M., Cipolla, G., Chiarelli, F., Centanni, S. and Sferrazza Papa, G. F.	Inpatient Care during the COVID-19 Pandemic: A Survey of Italian Physicians	Respiration	BACKGROUND: Coronavirus disease 2019 (COVID-19) is a potentially fatal disease that is of great global public health concern. OBJECTIVE: We explored the clinical management of inpatients with COVID-19 in Italy. METHODS: A self-administered survey was sent by email to Italian physicians caring for adult patients with COVID-19. A panel of experts was selected according to their clinical curricula a…	2020	99	8	667-677	EXCLUDED	NOT RELEVANT
Attaway, A. H., Scheraga, R. G., Bhimraj, A., Biehl, M. and Hatipoğlu, U.	Severe covid-19 pneumonia: pathogenesis and clinical management	Bmj	Severe covid-19 pneumonia has posed critical challenges for the research and medical communities. Older age, male sex, and comorbidities increase the risk for severe disease. For people hospitalized with covid-19, 15-30% will go on to develop covid-19 associated acute respiratory distress syndrome (CARDS). Autopsy studies of patients who died of severe SARS CoV-2 infection reveal presence of diff…	2021	372		n436	EXCLUDED	NOT RELEVANT
Auld, S. C., Caridi-Scheible, M., Blum, J. M., Robichaux, C., Kraft, C., Jacob, J. T., Jabaley, C. S., Carpenter, D., Kaplow, R., Hernandez-Romieu, A. C., Adelman, M. W., Martin, G. S., Coopersmith, C. M. and Murphy, D. J.	ICU and Ventilator Mortality Among Critically Ill Adults With Coronavirus Disease 2019	Crit Care Med	OBJECTIVES: To determine mortality rates among adults with critical illness from coronavirus disease 2019. DESIGN: Observational cohort study of patients admitted from March 6, 2020, to April 17, 2020. SETTING: Six coronavirus disease 2019 designated ICUs at three hospitals within an academic health center network in Atlanta, Georgia, United States. PATIENTS: Adults greater than or equal to 18 ye…	2020	48	9	e799-e804	EXCLUDED	NOT RELEVANT
Auriti, Cinzia, De Rose, Domenico Umberto, Mondi, Vito, Stolfi, Ilaria and Tzialla, Chryssoula	Neonatal sars-cov-2 infection: Practical tips	Pathogens	The recent viral pandemic in Wuhan, Hubei, China has led to the identification of a new species of beta-coronavirus, able to infect humans, the 2019-nCoV, later named SARS-CoV-2. SARSCoV-2 causes a clinical syndrome named COVID-19, which presents with a spectrum of symptoms ranging from mild upper respiratory tract infection to severe pneumonia, with acute respiratory distress syndrome and freque…	2021	10	5	611	EXCLUDED	NOT RELEVANT
Awada, B., Alam, W., Chalfoun, M., Araj, G. and Bizri, A. R.	COVID-19 and Candida duobushaemulonii superinfection: A case report	J Mycol Med	INTRODUCTION: Critically ill COVID-19 patients are at high risk for nosocomial bacterial and fungal infections due to several predisposing factors such as intensive care unit stay, mechanical ventilation, and broad-spectrum antibiotics. Data regarding multidrug resistant (MDR) Candida species in COVID-19 patients is scarce, and nonexistent regarding Candida duobushaemulonii superinfections. CASE …	2021	31	3	101168	EXCLUDED	NOT RELEVANT
Ayipo, Yusuf Oloruntoyin, Yahaya, Sani Najib, Alananzeh, Waleed A., Babamale, Halimah Funmilayo and Mordi, Mohd Nizam	Pathomechanisms, therapeutic targets and potent inhibitors of some beta-coronaviruses from bench-to-bedside	Infection, Genetics and Evolution	Since the emergence of their primitive strains, the complexity surrounding their pathogenesis, constant genetic mutation and translation are contributing factors to the scarcity of a successful vaccine for coronaviruses till moment. Although, the recent announcement of vaccine breakthrough for COVID-19 renews the hope, however, there remains a major challenge of accessibility to urgently match th…	2021	93		104944	EXCLUDED	NOT RELEVANT
Azeem, Ahad and Velagapudi, Manasa	A FATAL CASE OF PULMONARY HEMORRHAGE: RARE MANIFESTATION OF LEPTOSPIROSIS	Chest	TOPIC: Critical Care TYPE: Fellow Case Reports INTRODUCTION: Leptospirosis can cause multi-organ failure and adult respiratory distress syndrome. Clinical suspicion is the key to diagnosis. A detailed social history is superior to serum and radiological investigation to prevent mortality. CASE PRESENTATION: A 41-year-old man presented to the hospital with diffuse muscle pain and chills for 3-week…	2021	160	4 Supplement	A600	EXCLUDED	NOT RELEVANT
Aziz, Amany, Choudhari, Rishabh, Alexander, Anup Jacob and Allam, Emad	Heterotopic ossification post COVID-19: Report of two cases	Radiology Case Reports	Heterotopic ossification is often associated with trauma and surgery, and infrequently reported with immobilization due to critical illness. We present 2 patients who developed heterotopic ossification following severe COVID-19 infection. Both patients were middle-aged females who were hospitalized for one month or greater due to COVID-19 requiring mechanical ventilation. Both developed shoulder …	2021	16	2	404-409	EXCLUDED	NOT RELEVANT
Backman, L., Möller, M. C., Thelin, E. P., Dahlgren, D., Deboussard, C., Östlund, G. and Lindau, M.	Monthlong Intubated Patient with Life-Threatening COVID-19 and Cerebral Microbleeds Suffers Only Mild Cognitive Sequelae at 8-Month Follow-up: A Case Report	Arch Clin Neuropsychol	OBJECTIVE: To elaborate on possible cognitive sequelae related to COVID-19, associated cerebrovascular injuries as well as the general consequences from intensive care. COVID-19 is known to have several, serious CNS-related consequences, but neuropsychological studies of severe COVID-19 are still rare. METHODS: M., a 45-year-old man, who survived a severe COVID-19 disease course including Acute R…	2021				EXCLUDED	NOT RELEVANT
Badedi, M., Darraj, H., Alnami, A. Q., Makrami, A., Mahfouz, M. S., Alhazmi, K., Mahmoud, N. and Mosa, H.	Epidemiological and Clinical Characteristics of Deceased COVID-19 Patients	Int J Gen Med	OBJECTIVE: Fatalities due to coronavirus disease 2019 (COVID-19) continue to increase, and information on the epidemiological and clinical characteristics of deceased patients who were hospitalized with COVID-19 is limited in the Arab region. The current study aimed to address this gap. METHODS: Three hundred and four Saudi patients in Jazan Region, Saudi Arabia, who died after being hospitalized…	2021	14		3809-3819	EXCLUDED	NOT RELEVANT
Badrising, S. K., Keijmel, S. P. and Kok, B.	[Awake prone positioning in covid-19 patients]	Ned Tijdschr Geneeskd	Awake prone positioning in COVID-19 patients with respiratory failure has been applied worldwide. We hypothesize that early intervention of awake prone positioning in this patient category might avoid invasive mechanical ventilation and referral to ICU. We observed approximately 30 patients in Suriname in whom awake prone positioning was applied. Also, we reviewed the existing literature on awake…	2021	165			EXCLUDED	NOT RELEVANT
Bain, W., Yang, H., Shah, F. A., Suber, T., Drohan, C., Al-Yousif, N., DeSensi, R. S., Bensen, N., Schaefer, C., Rosborough, B. R., Somasundaram, A., Workman, C. J., Lampenfeld, C., Cillo, A. R., Cardello, C., Shan, F., Bruno, T. C., Vignali, D. A. A., Ray, P., Ray, A., Zhang, Y., Lee, J. S., Methé, B., McVerry, B. J., Morris, A. and Kitsios, G. D.	COVID-19 versus Non-COVID-19 Acute Respiratory Distress Syndrome: Comparison of Demographics, Physiologic Parameters, Inflammatory Biomarkers, and Clinical Outcomes	Ann Am Thorac Soc	Rationale: There is an urgent need for improved understanding of the mechanisms and clinical characteristics of acute respiratory distress syndrome (ARDS) due to coronavirus disease (COVID-19).Objectives: To compare key demographic and physiologic parameters, biomarkers, and clinical outcomes of COVID-19 ARDS and ARDS secondary to direct lung injury from other etiologies of pneumonia.Methods: We …	2021	18	7	1202-1210	EXCLUDED	NOT RELEVANT
Baird, Brandon J. and Sung, C. Kwang	Coronavirus Disease-19: Challenges Associated with the Treatment of Head and Neck Oncology and Laryngology Patients in the Coronavirus Disease-19 Era	Otolaryngologic Clinics of North America		2020	53	6	1159-1170	EXCLUDED	NOT RELEVANT
Bakhribah, Hatoon, Zeitouni, Mohammad, Daghistani, Rayyan A., Almaghraby, Hatim Q., Khankan, Azzam A., Alkattan, Khaled M., Alshehri, Salem M. and Jazieh, Abdul Rahman	Implications of COVID-19 pandemic on lung cancer management: A multidisciplinary perspective	Critical Reviews in Oncology/Hematology	Treatment of patients with lung cancer during the current COVID-19 pandemic is challenging. Lung cancer is a heterogenous disease with a wide variety of therapeutic options. Oncologists have to determine the risks and benefits of modifying the treatment plans of patients especially in situation where the disease biology and treatment are complex. Health care visits carry a risk of transmission of…	2020	156		103120	EXCLUDED	NOT RELEVANT
Ballesteros Sanz, M. Á, Hernández-Tejedor, A., Estella, Á, Jiménez Rivera, J. J., González de Molina Ortiz, F. J., Sandiumenge Camps, A., Vidal Cortés, P., de Haro, C., Aguilar Alonso, E., Bordejé Laguna, L., García Sáez, I., Bodí, M., García Sánchez, M., Párraga Ramírez, M. J., Alcaraz Peñarrocha, R. M., Amézaga Menéndez, R. and Burgueño Laguía, P.	Recommendations of the Working Groups from the Spanish Society of Intensive and Critical Care Medicine and Coronary Units (SEMICYUC) for the management of adult critically ill patients in the coronavirus disease (COVID-19)	Medicina Intensiva (English Edition)	On March 11, 2020, the Director-General of the World Health Organization (WHO) declared the disease caused by SARS-CoV-2 (COVID-19) as a pandemic. The spread and evolution of the pandemic is overwhelming the healthcare systems of dozens of countries and has led to a myriad of opinion papers, contingency plans, case series and emerging trials. Covering all this literature is complex. Briefly and s…	2020	44	6	371-388	EXCLUDED	NOT RELEVANT
Ballin, Andrea, Bonvicini, Daniele, Bond, Ottavia, Tiberio, Ivo and Vasques, Francesco	Early intubation and restrictive fluid management are key in the treatment of patients with moderate-severe COVID-19 pneumonitis	Minerva Anestesiologica		2020	86	11	1250-1252	INCLUDED	TITLE RELEVANT
Bansal, Pranav, Singh, Meena and Prateek	COVID-19 pandemic: Time for the anesthesiologist to be in action	Anaesthesia, Pain and Intensive Care	Covid-19 pandemic has taken over the world in a storm. Starting from the Chinese city of Wuhan, it has engulfed almost every country, and every nation of the world. The rapid pace of emerging statistics has baffled the healthcare community, and hospitals have been fighting day and night to treat the known patients. The cities have been locked down and international medical academic authorities ha…	2020	24	1	2022-08-04	EXCLUDED	NOT RELEVANT
Barber, Melissa S., Barrett, Richard, Bradley, Ryan D. and Walker, Erin	A naturopathic treatment approach for mild and moderate COVID-19: A retrospective chart review	Complementary Therapies in Medicine	Objectives The coronavirus disease 2019 (COVID-19) pandemic has led to significant morbidity and mortality. Although COVID-19 vaccination is available, therapeutic options are still needed. The goal of the present manuscript is to report on a treatment strategy used in a naturopathic medical practice for mild and moderate COVID-19. Design A retrospective chart review was conducted of 30 consecuti…	2021	63		102788	EXCLUDED	NOT RELEVANT
Barbeta, Enric, Benegas, Mariana, Sánchez, Marcelo, Motos, Anna, Ferrer, Miquel, Ceccato, Adrián, Lopez, Rubén, Bueno, Leticia, Mellado-Artigas, Ricard, Ferrando, Carlos, Fernández-Barat, Laia, Albacar, Nuria, Badia, Joan Ramon, López, Teresa, Sandoval, Elena, Toapanta, David, Castro, Pedro, Soriano, Alex and Torres, Antoni	Risk Factors and Clinical Impact of Fibrotic-Like Changes and the Organizing Pneumonia Pattern in Patients With COVID-19- and Non-COVID-19-Induced Acute Respiratory Distress Syndrome	Archivos de Bronconeumología		2021				EXCLUDED	NOT RELEVANT
Bari, Elia, Ferrarotti, Ilaria, Saracino, Laura, Perteghella, Sara, Torre, Maria Luisa, Corsico, Angelo Guido and Richeldi, Luca	Mesenchymal stromal cell secretome for post-covid-19 pulmonary fibrosis: A new therapy to treat the long-term lung sequelae?	Cells	To date, more than 100 million people worldwide have recovered from COVID-19. Unfor-tunately, although the virus is eradicated in such patients, fibrotic irreversible interstitial lung disease (pulmonary fibrosis, PF) is clinically evident. Given the vast numbers of individuals affected, it is urgent to design a strategy to prevent a second wave of late mortality associated with COVID-19 PF as a …	2021	10	5	1203	EXCLUDED	NOT RELEVANT
Barkama, R., Mayo, A., Paz, A., Solopov, A., Mann, T., Vadasz, Z., Appel, T., Ofir, R., Shani, L., Sheleg, M., Allen, H., Shaked Nitzan, R., Tsarfaty, N., Gilad, H., Birch, T., Kachel, E., Reinke, P., Volk, H. D., Zalts, R. and Raz Pasteur, A.	Placenta-Derived Cell Therapy to Treat Patients With Respiratory Failure Due to Coronavirus Disease 2019	Crit Care Explor	OBJECTIVES: To determine whether placental cell therapy PLacental eXpanded (PLX)-PAD (Pluristem Therapeutics, Haifa, Israel) may be beneficial to treating critically ill patients suffering from acute respiratory distress syndrome due to coronavirus disease 2019. DESIGN: Retrospective case report of critically ill coronavirus disease 2019 patients treated with PLacental eXpanded (PLX)-PAD from Mar…	2020	2	9	e0207	EXCLUDED	NOT RELEVANT
Barrasa, H., Rello, J., Tejada, S., Martín, A., Balziskueta, G., Vinuesa, C., Fernández-Miret, B., Villagra, A., Vallejo, A., San Sebastián, A., Cabañes, S., Iribarren, S., Fonseca, F. and Maynar, J.	SARS-CoV-2 in Spanish Intensive Care Units: Early experience with 15-day survival in Vitoria	Anaesth Crit Care Pain Med	PURPOSE: Community transmission of SARS-CoV-2 was detected in Spain in February 2020, with 216% intensive care unit (ICU) capacity expanded in Vitoria by March 18(th), 2020. METHODS: We identified patients from the two public hospitals in Vitoria who were admitted to ICU with confirmed infection by SARS-CoV-2. Data reported here were available in April 6th, 2020. Mortality was assessed in those w…	2020	39	5	553-561	INCLUDED	TITLE RELEVANT
Barros, Inês, Silva, António, de Almeida, Luís Pereira and Miranda, Catarina Oliveira	Mesenchymal stromal cells to fight SARS-CoV-2: Taking advantage of a pleiotropic therapy	Cytokine & Growth Factor Reviews	The devastating global impact of the Severe Acute Respiratory Syndrome Coronavirus 2 (SARS-CoV-2) has prompted scientists to develop novel strategies to fight Coronavirus Disease of 2019 (COVID-19), including the examination of pre-existing treatments for other viral infections in COVID-19 patients. This review provides a reasoned discussion of the possible use of Mesenchymal Stromal Cells (MSC) …	2021	58		114-133	EXCLUDED	NOT RELEVANT
Basheer, Maamoun, Saad, Elias, Assy, Nimer and Hagai, Rechnitzer	Clinical predictors of mortality and critical illness in patients with covid-19 pneumonia	Metabolites	Background/Aim: Early identification of patients with COVID-19 who will develop severe or critical disease symptoms is important for delivering proper and early treatment. We analyzed demo-graphic, clinical, immunological, hematological, biochemical and radiographic findings that may be of utility to clinicians in predicting COVID-19 severity and mortality. Method(s): Electronic medical record da…	2021	11	10	679	EXCLUDED	NOT RELEVANT
Bassetti, M., Giacobbe, D. R., Aliberti, S., Barisione, E., Centanni, S., De Rosa, F. G., Di Marco, F., Gori, A., Granata, G., Mikulska, M., Petrosillo, N., Richeldi, L., Santus, P., Tascini, C., Vena, A., Viale, P. and Blasi, F.	Balancing evidence and frontline experience in the early phases of the COVID-19 pandemic: current position of the Italian Society of Anti-infective Therapy (SITA) and the Italian Society of Pulmonology (SIP)	Clinical Microbiology and Infection	Background Severe acute respiratory syndrome coronavirus 2 (SARS-CoV-2) is the causative agent of coronavirus disease 2019 (COVID-19), which has rapidly become epidemic in Italy and other European countries. The disease spectrum ranges from asymptomatic/mildly symptomatic presentations to acute respiratory failure. At the present time the absolute number of severe cases requiring ventilator suppo…	2020	26	7	880-894	EXCLUDED	NOT RELEVANT
Batah, S. S., Telini, W., Fabro, A., Benatti, M., Cetlin, A., Syung, L., Capelozzi, V. and Santos, M.	Respiratory disease, and treatment / thematic poster session COVID-19 outcome-based pathology reveals the birth of fibrosing interstitial pneumonitis	American Journal of Respiratory and Critical Care Medicine	RATIONALE: Fibrosing interstitial pneumonitis can be the common end result to many different lung diseases, including chronic viral inflammations, as COVID-19. Some SARS-CoV-2 infected patients develop the acute respiratory distress syndrome. This condition is histopathologically known as diffuse alveolar damage which may be followed by a proliferative phase. Whereas COVID-19 has showed a longer …	2021	203	9		EXCLUDED	NOT RELEVANT
Batalha, Pedro N., Forezi, Luana S. M., Lima, Carolina G. S., Pauli, Fernanda P., Boechat, Fernanda C. S., de Souza, Maria Cecília B. V., Cunha, Anna C., Ferreira, Vitor F. and da Silva, Fernando de C.	Drug repurposing for the treatment of COVID-19: Pharmacological aspects and synthetic approaches	Bioorganic Chemistry	In December 2019, a new variant of SARS-CoV emerged, the so-called acute severe respiratory syndrome coronavirus 2 (SARS-CoV-2). This virus causes the new coronavirus disease (COVID-19) and has been plaguing the world owing to its unprecedented spread efficiency, which has resulted in a huge death toll. In this sense, the repositioning of approved drugs is the fastest way to an effective response…	2021	106		104488	EXCLUDED	NOT RELEVANT
Battaglini, Denise, Robba, Chiara, Ball, Lorenzo, Silva, Pedro L., Cruz, Fernanda F., Pelosi, Paolo and Rocco, Patricia R. M.	Noninvasive respiratory support and patient self-inflicted lung injury in COVID-19: a narrative review	British Journal of Anaesthesia	Summary COVID-19 pneumonia is associated with hypoxaemic respiratory failure, ranging from mild to severe. Because of the worldwide shortage of ICU beds, a relatively high number of patients with respiratory failure are receiving prolonged noninvasive respiratory support, even when their clinical status would have required invasive mechanical ventilation. There are few experimental and clinical d…	2021	127	3	353-364	EXCLUDED	NOT RELEVANT
Battaglini, Denise, Robba, Chiara, Caiffa, Salvatore, Ball, Lorenzo, Brunetti, Iole, Loconte, Maurizio, Giacobbe, Daniele Roberto, Vena, Antonio, Patroniti, Nicolò, Bassetti, Matteo, Torres, Antoni, Rocco, Patricia R. M. and Pelosi, Paolo	Chest physiotherapy: An important adjuvant in critically ill mechanically ventilated patients with COVID-19	Respiratory Physiology & Neurobiology	In late 2019, an outbreak of a novel human coronavirus causing respiratory disease was identified in Wuhan, China. The virus spread rapidly worldwide, reaching pandemic status. Chest computed tomography scans of patients with coronavirus disease-2019 (COVID-19) have revealed different stages of respiratory involvement, with extremely variable lung presentations, which require individualized venti…	2020	282		103529	EXCLUDED	NOT RELEVANT
Bavishi, A. A., Mylvaganam, R. J., Agarwal, R., Avery, R. J. and Cuttica, M. J.	Timing of Intubation in Coronavirus Disease 2019: A Study of Ventilator Mechanics, Imaging, Findings, and Outcomes	Crit Care Explor	OBJECTIVES: Determine the variation in outcomes and respiratory mechanics between the subjects who are intubated earlier versus later in their coronavirus disease 2019 course. DESIGN: Retrospective cohort study. SETTING: Northwestern Memorial Hospital ICUs. PATIENTS: All patients intubated for coronavirus disease 2019 between March 2020 and June 2020. INTERVENTIONS: Patients were stratified by ti…	2021	3	5	e0415	INCLUDED	TITLE RELEVANT
Bayoudh, H. B., Sfar, H., Ben Youssef, F., Mlouki, I., Omri, N., El Mhamdi, S., Jawed, O., Nouira, H., Hassen, M. F. and Elatrous, S.	Factors associated with prolonged intubation among COVID-19 patients in the region of Mahdia (Tunisia)	Antimicrobial Resistance and Infection Control	Introduction: The high mortality among intubated COVID-19 patients in Intensive Care Unit (ICU) has given rise to a debate over risk factors related to a prolonged intubation period. Objective(s): In this study, we aimed to identify individual risk factors associated with prolonged intubation (>= 7 days) among patients with COVID-19. Method(s): A prospective study was carried out between Septembe…	2021	10	SUPPL 1		INCLUDED	TITLE RELEVANT
Bayrak, Vecihe, Demirer Aydemir, Ferhan, Senturk Durukan, Nurcan, Ergan, Begum, Gezer, N. Sinem, Eren Kutsoylu, Oya Ozlem, Gokmen, A. Necati and Savran, Yusuf	Risk factors associated with mortality in intensive care covid-19 patients: The importance of chest ct score and intubation timing as risk factors	Turkish Journal of Medical Sciences	Background/aim: Coronavirus disease 2019 (COVID-19) is a disease with a high rate of progression to critical illness. However, the predictors of mortality in critically ill patients admitted to the intensive care unit (ICU) are not yet well understood. In this study, we aimed to investigate the risk factors associated with ICU mortality in our hospital. Material(s) and Method(s): In this single-c…	2021	51	4	1665-1674	INCLUDED	TITLE RELEVANT
Beattie, W., Heerasing, N., Malone, J. and Beswick, L.	Acute respiratory distress syndrome in a 63-year-old man with ulcerative colitis treated with vedolizumab	Journal of Gastroenterology and Hepatology	Introduction: Vedolizumab has rarely been associated with pulmonary disease in patients with inflammatory bowel disease.1,2 Vedolizumab is a monoclonal antibody that inhibits alpha4beta7-integrin on the surface of T lymphocytes from binding to mucosal vascular addressin cell adhesion molecule 1 (MAdCAM-1) in gastrointestinal tissue.3 It is also known to inhibit alpha4beta7-integrin from binding f…	2021	36	SUPPL 3	115-116	EXCLUDED	NOT RELEVANT
Becchetti, Chiara, Zambelli, Marco Fabrizio, Del Prete, Luca, Abbati, Claudia, Pasulo, Luisa, Donato, Maria Francesca, Invernizzi, Federica, Detry, Olivier, Dahlqvist, Geraldine, Ciccarelli, Olga, Morelli, Maria Cristina, Fraga, Montserrat, Svegliati-Baroni, Gianluca, Van Vlierberghe, Hans, Coenraad, Minneke J., Romero, Mario Cristobal, De Gottardi, Andrea, Toniutto, Pierluigi, Samuel, Didier, Pi…	COVID-19 in an international European liver transplant recipient cohort	Gut	Objective Knowledge on severe acute respiratory syndrome coronavirus 2 (SARS-CoV-2) infection in liver transplant recipients is lacking, particularly in terms of severity of the disease. The aim of this study was to describe the demographic, baseline clinical characteristics and early outcomes of a European cohort of liver transplant recipients with SARS-CoV-2 infection. Design We conducted an in…	2020	69	10	1832-1840	EXCLUDED	NOT RELEVANT
Behera, Srikant, Baidya, Dalim K., Maitra, Souvik, Ray, Bikash R., Anand, Rahul K. and Rajeshwari, S.	Physiological effect of prone positioning in mechanically ventilated SARS-CoV-2 infected patients with severe ARDS: An observational study	Indian Journal of Critical Care Medicine	Introduction: Prone positioning during mechanical ventilation (MV) has been shown to improve oxygenation and decrease mortality in ARDS patients. Prone position reduces lung strain and stress, leads to a more homogenized distribution of lung aeration and recruitment of dorsal alveoli, thus, leading to improvement in oxygenation.1 In mechanically ventilated patients of severe ARDS with PaO2/FiO2 (…	2021	25	SUPPL 1	S10-S11	EXCLUDED	NOT RELEVANT
Behrens, Elizabeth, Timmermann, Anne, Dehghan-Paz, Irene, Rhee, Yoona, Varma, Ankur, Yerkan, Alexander, Katz, Deborah A., Kim, Seo-Hyun, Paner, Agne, Larson, Melissa C., Jain, Shivi, Gezer, Sefer, Venugopal, Parameswaran, Ustun, Celalettin and Shammo, Jamile M.	Outcomes of COVID-19 Infection in Patients with Hematologic Malignancies	Blood	The coronavirus disease 2019 (COVID-19) outbreak, caused by severe acute respiratory syndrome coronavirus 2 (SARS-CoV-2), was declared a pandemic on March 11, 2020. This novel virus can cause a rapid progression from cough to acute respiratory distress syndrome and death. Cancer patients infected with COVID-19 were reported to have a 39% incidence of severe events, including admission to intensiv…	2020	136	Supplement 1	20-21	EXCLUDED	NOT RELEVANT
Behrens, S., Kozeniecki, M., Knapp, N. and Martindale, R. G.	Nutrition Support During Prone Positioning: An Old Technique Reawakened by COVID-19	Nutr Clin Pract	Acute respiratory distress syndrome (ARDS) is a complex disease characterized by inflammation, resulting in diffuse alveolar damage, proliferation, and fibrosis, and carries a high mortality rate. Recently, the novel coronavirus, severe acute respiratory syndrome coronavirus 2 (SARS-CoV-2), has overwhelmed healthcare systems worldwide, as many patients have required hospitalization for the manage…	2021	36	1	105-109	EXCLUDED	NOT RELEVANT
Belaya, Zhanna, Melnichenko, Galina, Tarbaeva, Natalia, Gorokhov, Maxim, Kalashnikov, Viktor, Dzeranova, Larisa, Dedov, Ivan, Golounina, Olga, Fadeev, Valentin, Pashkova, Evgenia and Volchkov, Pavel	Clinical course and outcome of patients with ACTH-dependent Cushing's syndrome infected with novel coronavirus disease-19 (COVID-19): case presentations	Endocrine	Objective: To analyze the clinical presentations of patients with endogenous Cushing's syndrome (CS) affected by Coronavirus disease-19 (COVID-19). Material(s) and Method(s): Patients who were referred to our clinic with active CS from 31st March to 15th May 2020 were screened for COVID-19 using real-time reverse transcriptase-polymerase chain reaction (RT-PCR). Late-night serum cortisol (64-327 …	2021	72	1	2019-12-01	EXCLUDED	NOT RELEVANT
Belfort, D. S., Biselli, B., Brandão, S. M., Gomes, B. R., Lira, M. S., Dantas, R. C., Aragão, C. A., Galas, F. R., Gaiotto, F. A., Jatene, F. B., Bocchi, E. A. and Ferreira, S. M.	COVID-19 Complicating Perioperative Management of Left Ventricular Assist Device Implantation	The Journal of Heart and Lung Transplantation	Introduction The coronavirus 2019 disease (COVID-19) affected almost 40 million people worldwide and caused more than one million deaths. Some conditions are associated with worse prognosis such as heart failure and left ventricular assist device (LVAD) recipients. Case Report A 31-year-old male patient without comorbidities was admitted due to cardiogenic shock and pneumonia. He required IABP an…	2021	40	4, Supplement	S526	EXCLUDED	NOT RELEVANT
Bell, Jacob, Dharapak, Patricia, Patrawalla, Paru, Giri, Dewan, Gasper, Justin, Eng, Tsz Keung, Lim, Steven, Zheng, Anqi, Bhalla, Abhinav and Steiger, David	EFFICACY OF EARLY PRONE POSITIONING IN PATIENTS WITH COVID-19 PNEUMONIA REQUIRING SUPPLEMENTAL OXYGEN, HIGH FLOW NASAL CANNULA, OR NONINVASIVE VENTILATION	Chest	SESSION TITLE: Respiratory Care Posters SESSION TYPE: Original Investigation Posters PRESENTED ON: October 18-21, 2020 PURPOSE: To assess the effect of awake prone positioning (PP) in non-intubated patients with COVID-19 pneumonia and acute hypoxic respiratory failure on oxygenation, escalation to ICU, and mortality. METHOD(S): A prospective observational cohort study was conducted on a dedicated…	2020	158	4 Supplement	A2281-A2282	EXCLUDED	NOT RELEVANT
Belletti, A., Palumbo, D., Zangrillo, A., Fominskiy, E. V., Franchini, S., Dell'Acqua, A., Marinosci, A., Monti, G., Vitali, G., Colombo, S., Guazzarotti, G., Lembo, R., Maimeri, N., Faustini, C., Pennella, R., Mushtaq, J., Landoni, G., Scandroglio, A. M., Dagna, L. and De Cobelli, F.	Predictors of Pneumothorax/Pneumomediastinum in Mechanically Ventilated COVID-19 Patients	J Cardiothorac Vasc Anesth	OBJECTIVE: To determine the incidence, predictors, and outcome of pneumothorax (PNX)/pneumomediastinum (PMD) in coronavirus disease 2019 (COVID-19) acute respiratory distress syndrome (ARDS). DESIGN: Observational study. SETTING: Tertiary-care university hospital. PARTICIPANTS: One hundred sixteen consecutive critically ill, invasively ventilated patients with COVID-19 ARDS. INTERVENTIONS: The au…	2021	35	12	3642-3651	EXCLUDED	NOT RELEVANT
Bellio, Michael A., Bennett, Cassie, Arango, Alissa, Khan, Aisha, Xu, Xiumin, Barrera, Cesar, Friedewald, Vincent and Mitrani, Maria Ines	Proof-of-Concept Trial of an Amniotic Fluid-derived Extracellular Vesicle Biologic for Treating High Risk Patients with Mild-to-Moderate Acute COVID-19 Infection	Biomaterials and Biosystems	ABSTRACT A pandemic brought on by COVID-19 has created a scalable health crisis. The search to help alleviate COVID-19-related complications through therapeutics has become a necessity. Zofin is an investigational, acellular biologic derived from full-term perinatal amniotic fluid that contains extracellular vesicles. Extracellular nanoparticles as such have been studied for their immunomodulator…	2021			100031	EXCLUDED	NOT RELEVANT
Beloncle, F., Studer, A., Seegers, V., Richard, J. C., Desprez, C., Fage, N., Merdji, H., Pavlovsky, B., Helms, J., Cunat, S., Mortaza, S., Demiselle, J., Brochard, L., Mercat, A. and Meziani, F.	Longitudinal changes in compliance, oxygenation and ventilatory ratio in COVID-19 versus non-COVID-19 pulmonary acute respiratory distress syndrome	Crit Care	BACKGROUND: Differences in physiology of ARDS have been described between COVID-19 and non-COVID-19 patients. This study aimed to compare initial values and longitudinal changes in respiratory system compliance (C(RS)), oxygenation parameters and ventilatory ratio (VR) in patients with COVID-19 and non-COVID-19 pulmonary ARDS matched on oxygenation. METHODS: 135 patients with COVID-19 ARDS from t…	2021	25	1	248	EXCLUDED	NOT RELEVANT
Bensaid, Amine, Oujidi, Younes, El Rhalete, Abdelilah, El Haddad, Inass Arhoun, Bkiyar, Houssam, Housni, Brahim and Melhaoui, Imane	Acute limb ischemia in patients with COVID-19 pneumonia	Annals of Medicine and Surgery	The severe acute respiratory syndrome coronavirus 2 (SARS-CoV-2) pandemic developing since the late 2019 and early 2020 has caused thousands of deaths and has had an enormous impact on our health systems and economies. Thrombotic complications associated with coronavirus disease 2019 (COVID-19) have been described. Acute limb ischemia is associated with complications related to cytokine storm syn…	2021	69		102747	EXCLUDED	NOT RELEVANT
Berenguer, J., Ryan, P., Rodríguez-Baño, J., Jarrín, I., Carratalà, J., Pachón, J., Yllescas, M. and Arriba, J. R.	Characteristics and predictors of death among 4035 consecutively hospitalized patients with COVID-19 in Spain	Clin Microbiol Infect	OBJECTIVES: To analyse the characteristics and predictors of death in hospitalized patients with coronavirus disease 2019 (COVID-19) in Spain. METHODS: A retrospective observational study was performed of the first consecutive patients hospitalized with COVID-19 confirmed by real-time PCR assay in 127 Spanish centres until 17 March 2020. The follow-up censoring date was 17 April 2020. We collecte…	2020	26	11	1525-1536	EXCLUDED	NOT RELEVANT
Berrill, M.	Evaluation of Oxygenation in 129 Proning Sessions in 34 Mechanically Ventilated COVID-19 Patients	J Intensive Care Med	A minority of patients with Severe Acutre Respiratory Syndrome-Coronavirus-2 (SARS-CoV-2) disease-2019 (Covid-19) develop pulmonary features consistent with the Acute Respiratory Distress Syndrome (ARDS). Prone positioning (PP) is an intervention with proven survival benefits in moderate-to-severe and severe ARDS. It is advocated in international guidelines as an intervention in mechanically vent…	2021	36	2	229-232	EXCLUDED	NOT RELEVANT
Bertaina, M., Nuñez-Gil, I. J., Franchin, L., Fernández Rozas, I., Arroyo-Espliguero, R., Viana-Llamas, M. C., Romero, R., Maroun Eid, C., Uribarri, A., Becerra-Muñoz, V. M., Huang, J., Alfonso, E., Marmol-Mosquera, F., Ugo, F., Cerrato, E., Fernandez-Presa, L., Raposeiras Roubin, S., Feltes Guzman, G., Gonzalez, A., Abumayyaleh, M., Fernandez-Ortiz, A., Macaya, C. and Estrada, V.	Non-invasive ventilation for SARS-CoV-2 acute respiratory failure: a subanalysis from the HOPE COVID-19 registry	Emerg Med J	BACKGROUND: The COVID-19 pandemic has seriously challenged worldwide healthcare systems and limited intensive care facilities, leading to physicians considering the use of non-invasive ventilation (NIV) for managing SARS-CoV-2-related acute respiratory failure (ARF). METHODS: We conducted an interim analysis of the international, multicentre HOPE COVID-19 registry including patients admitted for …	2021	38	5	359-365	EXCLUDED	NOT RELEVANT
Betti, Marta, Bertolotti, Marinella, Ferrante, Daniela, Roveta, Annalisa, Pelazza, Carolina, Giacchero, Fabio, Penpa, Serena, Massarino, Costanza, Bolgeo, Tatiana, Cassinari, Antonella, Mussa, Marco, Chichino, Guido and Maconi, Antonio	Baseline clinical characteristics and prognostic factors in hospitalized COVID-19 patients aged ≤ 65 years: A retrospective observational study	PLoS One	About the Authors: Marta Betti Roles Data curation, Methodology, Project administration, Writing – original draft * E-mail: marta.betti@ospedale.al.it Affiliation: Infrastruttura Ricerca Formazione Innovazione, Dipartimento Attività Integrate Ricerca Innovazione, Azienda Ospedaliera “SS Antonio e Biagio e Cesare Arrigo”, Alessandria, Italy ORCID logo https://orcid.org/0000-0002-1372-6666 Marinell…	2021	16	3		EXCLUDED	NOT RELEVANT
Bharat, A., Machuca, T. N., Querrey, M., Kurihara, C., Garza-Castillon, R., Jr., Kim, S., Manerikar, A., Pelaez, A., Pipkin, M., Shahmohammadi, A., Rackauskas, M., Kg, S. R., Balakrishnan, K. R., Jindal, A., Schaheen, L., Hashimi, S., Buddhdev, B., Arjuna, A., Rosso, L., Palleschi, A., Lang, C., Jaksch, P., Budinger, G. R. S., Nosotti, M. and Hoetzenecker, K.	Early outcomes after lung transplantation for severe COVID-19: a series of the first consecutive cases from four countries	Lancet Respir Med	BACKGROUND: Lung transplantation is a life-saving treatment for patients with end-stage lung disease; however, it is infrequently considered for patients with acute respiratory distress syndrome (ARDS) attributable to infectious causes. We aimed to describe the course of disease and early post-transplantation outcomes in critically ill patients with COVID-19 who failed to show lung recovery despi…	2021	9	5	487-497	EXCLUDED	NOT RELEVANT
Bharat, Ankit, Querrey, Melissa, Kim, Samuel, Kurihara, Chitaru, Garza-Castillon, Rafael, Manerikar, Adwaiy, Markov, Nikolay S., Tomic, Rade, Politanska, Yuliya, Abdala-Valencia, Hiam, Misharin, Alexander V., Budinger, G. R. Scott, Shilatifard, Ali, Yeldandi, Anjana V. and Lomasney, Jon W.	Lung transplantation for patients with severe COVID-19	Science Translational Medicine	Lung transplantation can potentially be a life-saving treatment for patients with nonresolving COVID-19-associated respiratory failure. Concerns limiting lung transplantation include recurrence of SARS-CoV-2 infection in the allograft, technical challenges imposed by viral-mediated injury to the native lung, and the potential risk for allograft infection by pathogens causing ventilator-associated…	2020	12	574	eabe4282	EXCLUDED	NOT RELEVANT
Bhargava, A., Sharma, M., Riederer, K., Fukushima, E. A., Szpunar, S. M. and Saravolatz, L.	Risk Factors for In-hospital Mortality from COVID-19 Infection among Black Patients - An Urban Center Experience	Clin Infect Dis	BACKGROUND: Racial disparities are central in the national conversation about Covid-19. Black/African Americans are contracting and dying from COVID-19 disproportionately. We assessed risk factors for death from COVID-19 among black inpatients at an urban center in Detroit, MI. METHODS: This was a retrospective, single-center cohort study. We reviewed the electronic medical records of patients po…	2020				EXCLUDED	NOT RELEVANT
Bhargava, Ashish, Szpunar, Susanna M., Sharma, Mamta, Fukushima, Elisa Akagi, Hoshi, Sami, Levine, Miriam, Gandhi, Nikhil, Zhao, Wei, Michael, Somero, Tanveer, Farah, Youssef, Dima, Coyle, Meredith, Leonard, Johnson and Saravolatz, Louis	Clinical Features and Risk Factors for In-Hospital Mortality From COVID-19 Infection at a Tertiary Care Medical Center, at the Onset of the US COVID-19 Pandemic	Journal of Intensive Care Medicine	Background: Mortality from COVID-19 has been associated with older age, black race, and comorbidities including obesity, Understanding the clinical risk factors and laboratory biomarkers associated with severe and fatal COVID-19 will allow early interventions to help mitigate adverse outcomes. Our study identified risk factors for in-hospital mortality among patients with COVID-19 infection at a …	2021	36	6	711-718	EXCLUDED	NOT RELEVANT
Bhatraju, P. K., Morrell, E. D., Zelnick, L., Sathe, N. A., Chai, X. Y., Sakr, S. S., Sahi, S. K., Sader, A., Lum, D. M., Liu, T., Koetje, N., Garay, A., Barnes, E., Lawson, J., Cromer, G., Bray, M. K., Pipavath, S., Kestenbaum, B. R., Liles, W. C., Fink, S. L., West, T. E., Evans, L., Mikacenic, C. and Wurfel, M. M.	Comparison of host endothelial, epithelial and inflammatory response in ICU patients with and without COVID-19: a prospective observational cohort study	Crit Care	BACKGROUND: Analyses of blood biomarkers involved in the host response to severe acute respiratory syndrome coronavirus 2 (SARS-CoV-2) viral infection can reveal distinct biological pathways and inform development and testing of therapeutics for COVID-19. Our objective was to evaluate host endothelial, epithelial and inflammatory biomarkers in COVID-19. METHODS: We prospectively enrolled 171 ICU …	2021	25	1	148	EXCLUDED	NOT RELEVANT
Bhosale, S. J. and Kulkarni, A. P.	Crystal Gazing: Myth or Reality for Critical Care for COVID-19 Patients?	Indian J Crit Care Med	Efforts are continuing worldwide to understand the epidemiology, pathogenesis, and treatments for coronavirus disease-2019 (COVID-19). However, at the moment treatment remains supportive with oxygen therapy, steroids, repurposed antivirals, and prevention of multiple organ dysfunction by using immunomodulators. COVID-19 remains challenging since the disease spectrum varies from asymptomatic infec…	2020	24	12	1161-1162	EXCLUDED	NOT RELEVANT
Bhutaka, Nirankar and Shah, Mehul	Outcome and safety of percutaneous tracheostomy in COVID-19 patients: A single-center experience	Indian Journal of Critical Care Medicine	Introduction: Background: The role of tracheostomy in corona disease (COVID-19) is unclear with several guidelines advising against this practices.1 However, tracheostomy facilitates weaning from ventilation and potentially increase the availability of much needed intensive care unit beds. Tracheostomy, an aerosol-generating procedure with the risk of infectious transmission for healthcare worker…	2021	25	SUPPL 1	S9-S10	EXCLUDED	NOT RELEVANT
Bibiano-Guillen, C., Arias-Arcos, B., Collado-Escudero, C., Mir-Montero, M., Corella-Montoya, F., Torres-Macho, J., Buendía-Garcia, M. J. and Larrainzar-Garijo, R.	Adapted Diving Mask (ADM) device as respiratory support with oxygen output during COVID-19 pandemic	The American Journal of Emergency Medicine		2021	39		42-47	EXCLUDED	NOT RELEVANT
Bignami, E., Bellini, V., Maspero, G., Pifferi, B., Fortunati Rossi, L., Ticinesi, A., Craca, M., Meschi, T. and Baciarello, M.	COVID-19 respiratory support outside the ICU's doors. An observational study for a new operative strategy	Acta Biomed	BACKGROUND AND AIM: During the first wave of the Severe Acute Respiratory Syndrome CoronaVirus 2 (SARS-CoV-2) pandemic, we faced a massive clinical and organizational challenge having to manage critically ill patients outside the Intensive Care Unit (ICU). This was due to the significant imbalance between ICU bed availability and the number of patients presenting Acute Hypoxemic Respiratory Failu…	2021	92	5	e2021365	EXCLUDED	NOT RELEVANT
Bilbul, Melanie, Paparone, Patricia, Kim, Anna M., Mutalik, Shruti and Ernst, Carrie L.	Psychopharmacology of COVID-19	Psychosomatics	Background With the rapid, global spread of severe acute respiratory syndrome coronavirus 2, hospitals have become inundated with patients suffering from coronavirus disease 2019. Consultation-liaison psychiatrists are actively involved in managing these patients and should familiarize themselves with how the virus and its proposed treatments can affect psychotropic management. The only Food and …	2020	61	5	411-427	EXCLUDED	NOT RELEVANT
Birch, Matt, Toms, Charlotte, Kumar, Harish Shankar, Calderwood, Claire and Ainley, Adam	Late Breaking Abstract - Non-invasive ventilation for COVID-19 at a North East London NHS Trust: a retrospective analysis	European Respiratory Journal	Background: Invasive mechanical ventilation (IMV) was recommended over non-invasive ventilation (NIV) for acute respiratory distress syndrome. A potential role for NIV to delay or avoid IMV has emerged during the COVID-19 pandemic. Aim(s): We explored the role of NIV in treatment of hypoxemic respiratory failure during the COVID-19 pandemic. Method(s): Data from all patients admitted with COVID-1…	2020	56	Supplement 64		EXCLUDED	NOT RELEVANT
Biselli, Bruno, Gomes, Brenno Rizerio, de Almeida, Juliano Pinheiro, de Oliveira Bello, Mariana Vieira, Garzillo, Cibele, Leme, Alcino Costa, Ramires, Jose Antonio Franchini, Hajjar, Ludhmila Abrahao, Bittar, Cristina Salvadori, Costa, Isabela Bispo Santos da Silva, Rizk, Stephanie Itala, de Oliveira, Gisele Queiroz, Kalil Filho, Roberto, Elena, Moizo, Val, Fernando, de Almeida Lopes, Marcela, La…	Intensive care management of patients with COVID-19: a practical approach	Annals of Intensive Care	SARS-CoV-2, the causative agent of coronavirus disease 2019 (COVID-19), is responsible for the largest pandemic facing humanity since the Spanish flu pandemic in the early twentieth century. Since there is no specific antiviral treatment, optimized support is the most relevant factor in the patient's prognosis. In the hospital setting, the identification of high-risk patients for clinical deterio…	2021	11	1	36	EXCLUDED	NOT RELEVANT
Bissell, B. D., Gabbard, T., Sheridan, E. A., Baz, M. A., Davis, G. A. and Ather, A.	Evaluation of Bivalirudin as the Primary Anticoagulant in Patients Receiving Extracorporeal Membrane Oxygenation for SARS-CoV-2-Associated Acute Respiratory Failure	Ann Pharmacother	BACKGROUND: Extracorporeal membrane oxygenation (ECMO) is a potential option for the management of severe acute respiratory failure secondary to COVID-19. Conflicting the use of this therapy is the known coagulopathy within COVID-19, leading to an incidence of venous thrombotic events of 25% to 49%. To date, limited guidance is available on optimal anticoagulation strategies in this population. O…	2021			1.06003e+16	EXCLUDED	NOT RELEVANT
Bleilevens, Christian, Breuer, Thomas, Martin, Lukas, Stiehler, Lara, Marx, Gernot, Simon, Tim-Philipp, Soppert, Josefin, Hoffmann, Adrian, Bernhagen, Jurgen, Dreher, Michael and Stoppe, Christian	Macrophage migration inhibitory factor (Mif) plasma concentration in critically ill covid-19 patients: A prospective observational study	Diagnostics	Mortality in critically ill coronavirus disease 2019 (COVID-19) patients is high and pharmacological treatment strategies remain limited. Early-stage predictive biomarkers are needed to identify patients with a high risk of severe clinical courses and to stratify treatment strategies. Macrophage migration inhibitory factor (MIF) was previously described as a potential predictor for the outcome of…	2021	11	2	332	EXCLUDED	NOT RELEVANT
Blot, M., Jacquier, M., Aho Glele, L. S., Beltramo, G., Nguyen, M., Bonniaud, P., Prin, S., Andreu, P., Bouhemad, B., Bour, J. B., Binquet, C., Piroth, L., Pais de Barros, J. P., Masson, D., Quenot, J. P. and Charles, P. E.	CXCL10 could drive longer duration of mechanical ventilation during COVID-19 ARDS	Crit Care	BACKGROUND: COVID-19-related ARDS has unique features when compared with ARDS from other origins, suggesting a distinctive inflammatory pathogenesis. Data regarding the host response within the lung are sparse. The objective is to compare alveolar and systemic inflammation response patterns, mitochondrial alarmin release, and outcomes according to ARDS etiology (i.e., COVID-19 vs. non-COVID-19). …	2020	24	1	632	EXCLUDED	NOT RELEVANT
Boechat, J. L., Chora, I., Morais, A. and Delgado, L.	The immune response to SARS-CoV-2 and COVID-19 immunopathology - Current perspectives	Pulmonology	SARS-CoV-2 is a new beta coronavirus, similar to SARS-CoV-1, that emerged at the end of 2019 in the Hubei province of China. It is responsible for coronavirus disease 2019 (COVID-19), which was declared a pandemic by the World Health Organization on March 11, 2020. The ability to gain quick control of the pandemic has been hampered by a lack of detailed knowledge about SARS-CoV-2-host interaction…	2021	27	5	423-437	EXCLUDED	NOT RELEVANT
Boglione, L., Olivieri, C., Rostagno, R., Poletti, F., Moglia, R., Bianchi, B., Esposito, M., Biffi, S. and Borrè, S.	Role of the early short-course corticosteroids treatment in ARDS caused by COVID-19: A single-center, retrospective analysis	Adv Med Sci	PURPOSE: Severe coronavirus disease 2019 (COVID-19) is strongly related to interstitial pneumonia with frequent development of acute respiratory distress syndrome (ARDS). The role of corticosteroids (CS) treatment in these patients is still controversial. Some studies evidenced a possible role of an early short-term course of CS treatment in the treatment of severe pneumonia. PATIENTS AND METHODS…	2021	66	2	262-268	EXCLUDED	NOT RELEVANT
Boisen, Michael L., Fernando, Rohesh J., Kolarczyk, Lavinia, Teeter, Emily, Schisler, Travis, La Colla, Luca, Melnyk, Vladyslav, Robles, Constantin, Rao, Vidya K. and Gelzinis, Theresa A.	The Year in Thoracic Anesthesia: Selected Highlights From 2020	Journal of Cardiothoracic and Vascular Anesthesia	Selected highlights in thoracic anesthesia in 2020 include updates in the preoperative assessment and prehabilitation of patients undergoing thoracic surgery; updates in one-lung ventilation (OLV) pertaining to the devices used for OLV; the use of dexmedetomidine for lung protection during OLV and protective ventilation, recommendations for the care of thoracic surgical patients with coronavirus …	2021	35	10	2855-2868	EXCLUDED	NOT RELEVANT
Bolourani, S., Brenner, M., Wang, P., McGinn, T., Hirsch, J. S., Barnaby, D. and Zanos, T. P.	A Machine Learning Prediction Model of Respiratory Failure Within 48 Hours of Patient Admission for COVID-19: Model Development and Validation	J Med Internet Res	BACKGROUND: Predicting early respiratory failure due to COVID-19 can help triage patients to higher levels of care, allocate scarce resources, and reduce morbidity and mortality by appropriately monitoring and treating the patients at greatest risk for deterioration. Given the complexity of COVID-19, machine learning approaches may support clinical decision making for patients with this disease. …	2021	23	2	e24246	EXCLUDED	NOT RELEVANT
Bonfanti, N., Gundert, E., Drewry, A. M., Goff, K., Bedimo, R. and Kulstad, E.	Core warming of coronavirus disease 2019 (COVID-19) patients undergoing mechanical ventilation-A protocol for a randomized controlled pilot study	PloS one	BACKGROUND: Coronavirus disease 2019 (COVID‐19), caused by the virus SARS‐CoV‐2, is spreading rapidly across the globe, with little proven effective therapy. Fever is seen in most cases of COVID‐19, at least at the initial stages of illness. Although fever is typically treated (with antipyretics or directly with ice or other mechanical means), increasing data suggest that fever is a protective ad…	2020	15	12	e0243190	EXCLUDED	NOT RELEVANT
Bordon, J., Akca, O., Furmanek, S., Cavallazzi, R. S., Suliman, S., Aboelnasr, A., Sinanova, B. and Ramirez, J. A.	Acute Respiratory Distress Syndrome and Time to Weaning Off the Invasive Mechanical Ventilator among Patients with COVID-19 Pneumonia	J Clin Med	Acute respiratory distress syndrome (ARDS) due to coronavirus disease 2019 (COVID-19) pneumonia is the main cause of the pandemic's death toll. The assessment of ARDS and time on invasive mechanical ventilation (IMV) could enhance the characterization of outcomes and management of this condition. This is a city-wide retrospective study of hospitalized patients with COVID-19 pneumonia from 5 March…	2021	10	13		EXCLUDED	NOT RELEVANT
Borio, G., Terracciano, C., Buttafava, F., Vercelli, A., Pagani, L., Zanzani, C., Manicardi, A., Magnacavallo, A. and Poggiali, E.	Skin Rash and Interstitial Pneumonia Can Be a Fatal Combination: A Rare Case of Anti-Melanoma Differentiation-Associated Gene 5 (MDA5)-Associated Interstitial Lung Disease	Eur J Case Rep Intern Med	We report the case of a 62-year-old male patient fully vaccinated for COVID-19, admitted to our emergency room for persistent fever associated with exertional dyspnoea, skin lesions, diffuse myalgias and arthralgias not responsive to broad-spectrum antibiotic and antiviral therapy, who developed a rapidly progressive refractory to treatment interstitial lung disease due to anti-melanoma different…	2021	8	10	2860	EXCLUDED	NOT RELEVANT
Bos, Lieuwe D. J., Sjoding, Michael, Sinha, Pratik, Bhavani, Sivasubramanium V., Lyons, Patrick G., Bewley, Alice F., Botta, Michela, Tsonas, Anissa M., Serpa Neto, Ary, Schultz, Marcus J., Dickson, Robert P., Paulus, Frederique, van Akkeren, J. P., Algera, A. G., Algoe, C. K., van Amstel, R. B., Artigas, A., Baur, O. L., van de Berg, P., van den Berg, A. E., Bergmans, D. C. J. J., van den Bersse…	Longitudinal respiratory subphenotypes in patients with COVID-19-related acute respiratory distress syndrome: results from three observational cohorts	The Lancet Respiratory Medicine	Summary Background Patients with COVID-19-related acute respiratory distress syndrome (ARDS) have been postulated to present with distinct respiratory subphenotypes. However, most phenotyping schema have been limited by sample size, disregard for temporal dynamics, and insufficient validation. We aimed to identify respiratory subphenotypes of COVID-19-related ARDS using unbiased data-driven appro…	2021	9	12	1377-1386	EXCLUDED	NOT RELEVANT
Botros, Mena and Howsare, Molly	CLINICAL OUTCOMES IN LUNG TRANSPLANT RECIPIENTS WITH SARS-COV-2	Chest	TOPIC: Transplantation TYPE: Fellow Case Reports INTRODUCTION: SARS-CoV2, commonly known as COVID-19, has been noted to manifest severe illness in certain patient populations. The clinical manifestations of this coronavirus in solid organ transplant recipients is just beginning to be described, and is not well understood. SARS-CoV2 and associated illness have been described in multiple patient po…	2021	160	4 Supplement	A2468	EXCLUDED	NOT RELEVANT
Botta, Michela, Tsonas, Anissa M., Paulus, Frederique, Bos, Lieuwe D., Artigas, Antonio, Blanch, Lluis, Kaufman, David A., Schultz, Marcus J., Serpa Neto, Ary, Morales-Quinteros, Luis, Bos, L. D. J., Vlaar, A. P., van Akkeren, J. P., Algera, A. G., Algoe, C. K., van Amstel, R. B., Baur, O. L., van de Berg, P., van den Berg, A. E., Bergmans, D. C. J. J., van den Bersselaar, D. I., Bertens, F. A., …	Dead space estimates may not be independently associated with 28-day mortality in COVID-19 ARDS	Critical Care	Background: Estimates for dead space ventilation have been shown to be independently associated with an increased risk of mortality in the acute respiratory distress syndrome and small case series of COVID-19-related ARDS. Method(s): Secondary analysis from the PRoVENT-COVID study. The PRoVENT-COVID is a national, multicenter, retrospective observational study done at 22 intensive care units in t…	2021	25	1	171	EXCLUDED	NOT RELEVANT
Botta, Michela, Tsonas, Anissa M., Pillay, Janesh, Boers, Leonoor S., Algera, Anna Geke, Bos, Lieuwe D. J., Dongelmans, Dave A., Hollmann, Marcus W., Horn, Janneke, Vlaar, Alexander P. J., Schultz, Marcus J., Neto, Ary Serpa, Paulus, Frederique, van Akkeren, Jesse P., Algera, Anna Geke, Algoe, Cheetel K., van Amstel, Rombout B., Baur, Onno L., van de Berg, Pablo, van den Berg, Alida E., Bergmans,…	Ventilation management and clinical outcomes in invasively ventilated patients with COVID-19 (PRoVENT-COVID): a national, multicentre, observational cohort study	The Lancet Respiratory Medicine	Summary Background Little is known about the practice of ventilation management in patients with COVID-19. We aimed to describe the practice of ventilation management and to establish outcomes in invasively ventilated patients with COVID-19 in a single country during the first month of the outbreak. Methods PRoVENT-COVID is a national, multicentre, retrospective observational study done at 18 int…	2021	9	2	139-148	EXCLUDED	NOT RELEVANT
Botti, Cecilia, Lusetti, Francesca, Castellucci, Andrea, Ghidini, Angelo, Peroni, Stefano, Neri, Tommaso and Salsi, Pierpaolo	The Role of Tracheotomy and Timing of Weaning and Decannulation in Patients Affected by Severe COVID-19	Ear, Nose and Throat Journal	Objectives: Patients with acute respiratory failure due to coronavirus disease 2019 (COVID-19) have a high likelihood of needing prolonged intubation and may subsequently require tracheotomy. Indications and timing for performing tracheotomy in patients affected by severe COVID-19 pneumonia are still elusive. The aim of this study is to analyze the role of tracheotomy in the context of this pande…	2021	100	2_suppl	116S-119S	EXCLUDED	NOT RELEVANT
Bottiroli, Maurizio, De Caria, Daniele, Calini, Angelo, Andreoni, Patrizia, Mondino, Michele, Belli, Oriana, Moreo, Antonella, Ammirati, Enrico, Siragusa, Antonio and Fumagalli, Roberto	Takotsubo syndrome as a complication in a critically ill COVID-19 patient	ESC Heart Failure	Coronavirus disease 2019 (COVID-19) patients with cardiac injury have an increased risk of mortality. It remains to be determined the mechanism of cardiac injury and the identification of specific conditions that affect the heart during COVID-19. We present the case of a 76-year-old woman with COVID-19 pneumonia that developed a takotsubo syndrome (TTS). Although the patient presented normal left…	2020	7	6	4297-4300	EXCLUDED	NOT RELEVANT
Boyaci, N., Sen, O., Koksal, G., Aksu, G., Kaya, E. K. and Yalcin, A.	Can Early Prone Positioning Decrease Mechanical Ventilation Length and Mortality in COVID-19 Patients?	Intensive Care Medicine Experimental	Introduction. Coronavirus disease 2019 (SARS CoV-2, COVID-19) can lead to severe hypoxemia by immune thrombosis, macro and micro pulmonary emboli, alveolar exudation, atelectasis, and pulmonary congestion. In patients requiring invasive mechanical ventilation due to refractory hypoxemia, rescue therapies such as prone positioning, inhaled nitric oxide, extracorporeal membrane oxygenation could be…	2021	9	SUPPL 1		EXCLUDED	NOT RELEVANT
Braz-de-Melo, Heloísa Antoniella, Faria, Sara Socorro, Pasquarelli-do-Nascimento, Gabriel, Santos, Igor de Oliveira, Kobinger, Gary P. and Magalhães, Kelly Grace	The Use of the Anticoagulant Heparin and Corticosteroid Dexamethasone as Prominent Treatments for COVID-19	Frontiers in medicine	COVID-19 is spreading worldwide at disturbing rates, overwhelming global healthcare. Mounting death cases due to disease complications highlight the necessity of describing efficient drug therapy strategies for severe patients. COVID-19 severity associates with hypercoagulation and exacerbated inflammation, both influenced by ACE2 downregulation and cytokine storm occurrence. In this review, we d…	2021	8		615333	EXCLUDED	NOT RELEVANT
Brenner, Michael J., Feller-Kopman, David and De Cardenas, Jose	Rebuttal From Drs Brenner, Feller-Kopman, and De Cardenas	Chest		2021	159	5	1729-1731	EXCLUDED	NOT RELEVANT
Broberg, Craig S., Kovacs, Adrienne H., Sadeghi, Soraya, Rosenbaum, Marlon S., Lewis, Matthew J., Carazo, Matthew R., Rodriguez, Fred H., Halpern, Dan G., Feinberg, Jodi, Galilea, Francisca Arancibia, Baraona, Fernando, Cedars, Ari M., Ko, Jong M., Porayette, Prashob, Maldonado, Jennifer, Sarubbi, Berardo, Fusco, Flavia, Frogoudaki, Alexandra A., Nir, Amiram, Chaudhry, Anisa, John, Anitha S., Kar…	COVID-19 in Adults With Congenital Heart Disease	Journal of the American College of Cardiology	Background Adults with congenital heart disease (CHD) have been considered potentially high risk for novel coronavirus disease-19 (COVID-19) mortality or other complications. Objectives This study sought to define the impact of COVID-19 in adults with CHD and to identify risk factors associated with adverse outcomes. Methods Adults (age 18 years or older) with CHD and with confirmed or clinically…	2021	77	13	1644-1655	EXCLUDED	NOT RELEVANT
Brown, S. Aw, Iancu-Rubin, C., Aboelela, A., Abrahams, A., Burke, E., Drummond, T., Grossman, F., Itescu, S., Lagdameo, J., Lin, J. Y. and et al.	Mesenchymal stromal cell therapy for acute respiratory distress syndrome due to COVID-19	Critical care medicine	INTRODUCTION: The acute respiratory distress syndrome (ARDS) resulting from coronavirus disease 2019 (COVID‐19) is associated with a massive release of inflammatory cytokines and high mortality. Preliminary mortality rates of those who require mechanical ventilation ranges from 31‐66%. Mesenchymal stromal cells (MSCs) have anti‐inflammatory properties and are being studied as a potential treatmen…	2021	49	1 SUPPL 1	77‐	EXCLUDED	NOT RELEVANT
Bruen, Charles, Valdivia, Dino, Nahum, Avi and Sullivan, Kelly	Rapid implementation of remote ventilator monitoring and control during the COVID-19 pandemic	Critical Care Medicine	INTRODUCTION: During the upsurge of patient admissions o with COVID-19 pneumonia and ARDS requiring mechanical ventilation, both staffing and supply resources were severely limited. Other institutions reported adapting their ventilator systems by removing the head/video display and placing it outside the room connected by an extension cable. We felt this method had several drawbacks and undertook…	2021	49	1 SUPPL 1	7	EXCLUDED	NOT RELEVANT
Bruyneel, A., Gallani, M. C., Tack, J., d'Hondt, A., Canipel, S., Franck, S., Reper, P. and Pirson, M.	Impact of COVID-19 on nursing time in intensive care units in Belgium	Intensive Crit Care Nurs	INTRODUCTION: The COVID-19 pandemic has had a significant impact on nursing practice in intensive care unit and consequently, on workload. OBJECTIVE: To assess the nurse-patient ratio required by COVID-19 patients and to identify the factors that influence nursing in this context. DESIGN: This study was a retrospective observational study that evaluated the ratio using the Nursing Activities Scor…	2021	62		102967	EXCLUDED	NOT RELEVANT
Buckner, Frederick S., McCulloch, Denise J., Atluri, Vidya, Blain, Michela, McGuffin, Sarah A., Cohen, Seth A., Neme, Santiago, Green, Margaret L., Chu, Helen Y., Kim, H. Nina, Nalla, Arun K., Huang, Meei-Li, Greninger, Alex L. and Jerome, Keith R.	Clinical Features and Outcomes of 105 Hospitalized Patients with COVID-19 in Seattle, Washington	Clinical Infectious Diseases	Background: Washington State served as the initial epicenter of the severe acute respiratory syndrome coronavirus 2 (SARS-CoV-2) pandemic in the United States. An understanding of the risk factors and clinical outcomes of hospitalized patients with coronavirus disease 2019 (COVID-19) may provide guidance for management. Method(s): All laboratory-confirmed COVID-19 cases in adults admitted to an a…	2020	71	16	2167-2173	EXCLUDED	NOT RELEVANT
Buehler, P. K., Zinkernagel, A. S., Hofmaenner, D. A., Wendel Garcia, P. D., Acevedo, C. T., Gómez-Mejia, A., Mairpady Shambat, S., Andreoni, F., Maibach, M. A., Bartussek, J., Hilty, M. P., Frey, P. M., Schuepbach, R. A. and Brugger, S. D.	Bacterial pulmonary superinfections are associated with longer duration of ventilation in critically ill COVID-19 patients	Cell Rep Med	The impact of secondary bacterial infections (superinfections) in coronavirus disease 2019 (COVID-19) is not well understood. In this prospective, monocentric cohort study, we aim to investigate the impact of superinfections in COVID-19 patients with acute respiratory distress syndrome. Patients are assessed for concomitant microbial infections by longitudinal analysis of tracheobronchial secreti…	2021	2	4	100229	EXCLUDED	NOT RELEVANT
Bueno, Flavia R., Silva, Maria Vitoria A. O., Baldassare, Franca P., Moura, Ricardo A. B., Honorato, Michele O., Tomazini, Bruno M., Damiani, Lucas P., Kawano-Dourado, Leticia, Maia, Israel S., Cavalcanti, Alexandre B., Zampieri, Fernando G., Berwanger, Otavio, Rosa, Regis G., Veiga, Viviane C., Avezum, Alvaro, Lopes, Renato D., Costa, Eduardo L. V., Freitas, Daniela H. M., Costa, Andre N., Lisbo…	Effect of Dexamethasone on Days Alive and Ventilator-Free in Patients with Moderate or Severe Acute Respiratory Distress Syndrome and COVID-19: The CoDEX Randomized Clinical Trial	JAMA - Journal of the American Medical Association	Importance: Acute respiratory distress syndrome (ARDS) due to coronavirus disease 2019 (COVID-19) is associated with substantial mortality and use of health care resources. Dexamethasone use might attenuate lung injury in these patients. Objective(s): To determine whether intravenous dexamethasone increases the number of ventilator-free days among patients with COVID-19-associated ARDS. Design, S…	2020	324	13	1307-1316	EXCLUDED	NOT RELEVANT
Buetti, N., Wicky, P. H., Le Hingrat, Q., Ruckly, S., Mazzuchelli, T., Loiodice, A., Trimboli, P., Forni Ogna, V., de Montmollin, E., Bernasconi, E., Visseaux, B. and Timsit, J. F.	SARS-CoV-2 detection in the lower respiratory tract of invasively ventilated ARDS patients	Crit Care	BACKGROUND: Data on SARS-CoV-2 load in lower respiratory tract (LRT) are scarce. Our objectives were to describe the viral shedding and the viral load in LRT and to determine their association with mortality in critically ill COVID-19 patients. METHODS: We conducted a binational study merging prospectively collected data from two COVID-19 reference centers in France and Switzerland. First, we des…	2020	24	1	610	EXCLUDED	NOT RELEVANT
Burdick, Hoyt, Lam, Carson, Mataraso, Samson, Siefkas, Anna, Green-Saxena, Abigail, Barnes, Gina, Hoffman, Jana, Calvert, Jacob, Pellegrini, Emily, Das, Ritankar, Braden, Gregory, Dellinger, R. Phillip, McCoy, Andrea and Vincent, Jean-Louis	Prediction of respiratory decompensation in Covid-19 patients using machine learning: The READY trial	Computers in Biology and Medicine	Background: Currently, physicians are limited in their ability to provide an accurate prognosis for COVID-19 positive patients. Existing scoring systems have been ineffective for identifying patient decompensation. Machine learning (ML) may offer an alternative strategy. A prospectively validated method to predict the need for ventilation in COVID-19 patients is essential to help triage patients,…	2020	124		103949	EXCLUDED	NOT RELEVANT
Burnim, M. S., Wang, K., Checkley, W., Nolley, E. P., Xu, Y. and Garibaldi, B. T.	The Effectiveness of High-Flow Nasal Cannula in Coronavirus Disease 2019 Pneumonia: A Retrospective Cohort Study	Crit Care Med	OBJECTIVES: High-flow nasal cannula is widely used in acute hypoxemic respiratory failure due to coronavirus disease 2019, yet data regarding its effectiveness is lacking. More evidence is needed to guide patient selection, timing of high-flow nasal cannula initiation, and resource allocation. We aimed to assess time to discharge and time to death in severe coronavirus disease 2019 in patients tr…	2021				EXCLUDED	NOT RELEVANT
Bussolari, Cecilia, De Lorenzo, Rebecca, Palumbo, Diego, De Cobelli, Francesco, Fominsky, Evgeni, Nardelli, Pasquale, Scandroglio, Anna Mara, Vitali, Giordano and Rovere-Querini, Patrizia	Case Report: Nintedaninb May Accelerate Lung Recovery in Critical Coronavirus Disease 2019	Frontiers in Medicine	Severe Coronavirus disease 2019 (COVID-19) is characterized by acute respiratory distress syndrome (ARDS) which may lead to long-lasting pulmonary sequelae in the survivors. COVID-19 shares common molecular signatures with interstitial lung diseases (ILDs), including pro-angiogenic and tissue-remodeling mechanisms mediated by vascular endothelial growth factor receptor (VEGF-R), fibroblast growth…	2021	8		766486	EXCLUDED	NOT RELEVANT
Butt, N., Grinstein, J., Najjar, S. S. and Sheikh, F. H.	A Hemolytic Event in a Heartmate 3 Patient in the Setting of Polycythemia	The Journal of Heart and Lung Transplantation	Introduction The Heartmate 3 (HM3) LVAD has significantly reduced hemocompatibility events. We present a case of a hemolytic event in a HM3 patient likely related to underling polycythemia. Case Report A 49-year-old man with multisystem sarcoidosis (pulmonary and cardiac) complicated by stage D systolic heart failure status post HeartMate 3 left ventricular assist device (LVAD) implantation and s…	2021	40	4, Supplement	S525-S526	EXCLUDED	NOT RELEVANT
Buxeda, Anna, Arias-Cabrales, Carlos, Pérez-Sáez, María José, Cacho, Judit, Cabello Pelegrin, Sheila, Melilli, Edoardo, Aladrén, María José, Galeano, Cristina, Lorenzo, Inmaculada, Mazuecos, Auxiliadora, Saura, Isabel María, Franco, Antonio, Ruiz-Fuentes, María del Carmen, Sánchez-Cámara, Luis Alberto, Siverio, Orlando, Martin, María Luisa, González-García, Elena, López, Verónica, Martin-Moreno, …	Use and Safety of Remdesivir in Kidney Transplant Recipients With COVID-19	Kidney International Reports	Introduction Remdesivir has demonstrated antiviral activity against coronavirus, shortening the time to recovery in adults hospitalized with moderate/severe COVID-19. Severe adverse events such as acute kidney injury have been reported. Scant data are available on the use and safety of remdesivir in kidney transplant recipients. Methods We present a multicenter cohort study of 51 kidney transplan…	2021	6	9	2305-2315	EXCLUDED	NOT RELEVANT
Cabrera Gaytán, D. A., Pérez Andrade, Y. and Espíritu Valenzo, Y.	Pneumothorax due to COVID-19: Analysis of case reports	Respir Med Case Rep	Cases of pneumothorax/pneumomediastinum have been reported in patients with severe acute respiratory syndrome coronavirus 2 (SARS-CoV-2); however, the time to onset and hospital stay have rarely been studied. Coronavirus disease 2019 (COVID-19) patients with these complications are described to determine the time to onset, associated comorbidities, and location and duration of pneumothorax. A sea…	2021	34		101490	EXCLUDED	NOT RELEVANT
Cain, M. T., Smith, N. J., Barash, M., Simpson, P., Durham, L. A., 3rd, Makker, H., Roberts, C., Falcucci, O., Wang, D., Walker, R., Ahmed, G., Brown, S. A., Nanchal, R. S. and Joyce, D. L.	Extracorporeal Membrane Oxygenation with Right Ventricular Assist Device for COVID-19 ARDS	J Surg Res	BACKGROUND: Right ventricular failure is an underrecognized consequence of COVID-19 pneumonia. Those with severe disease are treated with extracorporeal membrane oxygenation (ECMO) but with poor outcomes. Concomitant right ventricular assist device (RVAD) may be beneficial. METHODS: A retrospective analysis of intensive care unit patients admitted with COVID-19 ARDS (Acute Respiratory Distress Sy…	2021	264		81-89	EXCLUDED	NOT RELEVANT
Cajamarca-Baron, Jairo, Guavita-Navarro, Diana, Buitrago-Bohorquez, Jhon, Gallego-Cardona, Laura, Navas, Angela, Cubides, Hector, Arredondo, Ana María, Escobar, Alejandro and Rojas-Villarraga, Adriana	SARS-CoV-2 (COVID-19) in patients with some degree of immunosuppression	Reumatología Clínica (English Edition)	Background It is not clear whether patients with some degree of immunosuppression have worse outcomes in SARS-CoV-2 infection, compared to healthy people. Objective To carry out a narrative review of the information available on infection by SARS-CoV-2 in immunosuppressed patients, especially patients with cancer, transplanted, neurological diseases, primary and secondary immunodeficiencies. Resu…	2021	17	7	408-419	EXCLUDED	NOT RELEVANT
Calvo, Cristina, López-Hortelano, Milagros García, Vicente, Juan Carlos de Carlos and Martínez, Jose Luis Vázquez	Recommendations on the clinical management of the COVID-19 infection by the «new coronavirus» SARS-CoV2. Spanish Paediatric Association working group	Anales de Pediatría (English Edition)	On 31 December 2019, the Wuhan Municipal Committee of Health and Healthcare (Hubei Province, China) reported that there were 27 cases of pneumonia of unknown origin with symptoms starting on the 8 December. There were 7 serious cases with common exposure in market with shellfish, fish, and live animals, in the city of Wuhan. On 7 January 2020, the Chinese authorities identified that the agent cau…	2020	92	4	241.e1-241.e11	EXCLUDED	NOT RELEVANT
Campbell, Courtney M., Addison, Daniel, Guha, Avirup, Ghosh, Arjun K., Dent, Susan F. and Jneid, Hani	Cardio-oncology in the era of the covid-19 pandemic and beyond	Journal of the American Heart Association	Coronavirus disease 2019 (COVID-19) has emerged as a global pandemic and public health crisis. Increasing waves of intermittent infectious outbreaks have dramatically influenced care among broad populations. Over the past 2 decades, there has been a rapid increase in cancer survival, with >400 000 new survivors each year. The increasingly common presence of cardiovascular disease in patients duri…	2020	9	19	e017787	EXCLUDED	NOT RELEVANT
Camporota, L., Sanderson, B., Chiumello, D., Terzi, N., Argaud, L., Rimmelé, T., Metuor, R., Verstraete, A., Cour, M., Bohé, J., Piriou, V., Beuret, P. and Guérin, C.	Prone Position in Coronavirus Disease 2019 and Noncoronavirus Disease 2019 Acute Respiratory Distress Syndrome: An International Multicenter Observational Comparative Study	Crit Care Med	OBJECTIVES: Prone position is used in acute respiratory distress syndrome and in coronavirus disease 2019 acute respiratory distress syndrome. However, it is unclear how responders may be identified and whether an oxygenation response improves outcome. The objective of this study was to quantify the response to prone position, describe the differences between coronavirus disease 2019 acute respir…	2021				EXCLUDED	NOT RELEVANT
Cancio, Maria, Ciccocioppo, Rachele, Rocco, Patricia R. M., Levine, Bruce L., Bronte, Vincenzo, Bollard, Catherine M., Weiss, Daniel, Boelens, Jaap Jan and Hanley, Patrick J.	Emerging trends in COVID-19 treatment: learning from inflammatory conditions associated with cellular therapies	Cytotherapy	Coronavirus disease 2019 (SARS-CoV2) is an active global health threat for which treatments are desperately being sought. Even though most people infected experience mild to moderate respiratory symptoms and recover with supportive care, certain vulnerable hosts develop severe clinical deterioration. While several drugs are currently being investigated in clinical trials, there are currently no a…	2020	22	9	474-481	EXCLUDED	NOT RELEVANT
Cantero, C., Plojoux, J., Kharat, A., Dupuis-Lozeron, E., Lador, F., Janssens, J. P., Soccal, P., Adler, D., Marti, C., Grosgurin, O. and Lolachi, S.	Self-proning in covid-19 patients on low-flow Oxygen therapy. A cluster randomised Controlled trial	Thorax	Introduction and Objectives Severe acute respiratory syndrome coronavirus 2 (SARS-CoV-2)-associated pneumonia is associated with severe hypoxemic respiratory failure requiring treatment in intensive care units (ICUs) in approximately 5-10% of hospitalized patients. Lung protective mechanical ventilation and intermittent prone positioning are standard care and evidence-based strategies in the mana…	2021	76	SUPPL 1	A119-A120	EXCLUDED	NOT RELEVANT
Canziani, Lorenzo M., Trovati, Serena, Brunetta, Enrico, Testa, Amidio, De Santis, Maria, Bombardieri, Emilio, Guidelli, Giacomo, Albano, Giovanni, Folci, Marco, Squadroni, Michela, Beretta, Giordano D., Ciccarelli, Michele, Castoldi, Massimo, Lleo, Ana, Aghemo, Alessio, Vernile, Laura, Malesci, Alberto, Omodei, Paolo, Angelini, Claudio, Badalamenti, Salvatore, Cecconi, Maurizio, Cremonesi, Alber…	Interleukin-6 receptor blocking with intravenous tocilizumab in COVID-19 severe acute respiratory distress syndrome: A retrospective case-control survival analysis of 128 patients	Journal of Autoimmunity	In cases of COVID-19 acute respiratory distress syndrome, an excessive host inflammatory response has been reported, with elevated serum interleukin-6 levels. In this multicenter retrospective cohort study we included adult patients with COVID-19, need of respiratory support, and elevated C-reactive protein who received intravenous tocilizumab in addition to standard of care. Control patients not…	2020	114		102511	EXCLUDED	NOT RELEVANT
Capell, Warren H., Barnathan, Elliot S., Piazza, Gregory, Spyropoulos, Alex C., Hsia, Judith, Bull, Scott, Lipardi, Concetta, Sugarmann, Chiara, Suh, Eunyoung, Rao, Jaya Prakash, Hiatt, William R. and Bonaca, Marc P.	Rationale and design for the study of rivaroxaban to reduce thrombotic events, hospitalization and death in outpatients with COVID-19: The PREVENT-HD study	American Heart Journal	Background COVID-19 is associated with both venous and arterial thrombotic complications. While prophylactic anticoagulation is now widely recommended for hospitalized patients with COVID-19, the effectiveness and safety of thromboprophylaxis in outpatients with COVID-19 has not been established. Study Design PREVENT-HD is a double-blind, placebo-controlled, pragmatic, event-driven phase 3 trial …	2021	235		2023-12-01	EXCLUDED	NOT RELEVANT
Capochiani, Enrico, Cuccaro, Annarosa, Simonetti, Federico, Bertaggia, Ilaria, Nasso, Daniela, Riccioni, Rossella, Frediani, Bruno, Conticini, Edoardo, Iervasi, Giorgio, Paolicchi, Aldo, Sani, Spartaco, Roncucci, Paolo, Franchi, Federico, Scolletta, Sabino, Carrara, Davide, Valente, Serafina, Gozzetti, Alessandro and Bocchia, Monica	Ruxolitinib rapidly reduces acute respiratory distress syndrome in covid-19 disease. Analysis of data collection from respire protocol	Frontiers in Medicine	Background: The Coronavirus disease (COVID-19) pandemic is causing millions of infections and hundreds of thousands of deaths worldwide. Cumulative clinical and laboratory evidence suggest that a subset of patients with severe COVID-19 may develop a cytokine storm syndrome during the course of the disease, with severe respiratory impairment requiring ventilatory support. One field of research now…	2020	7		466	EXCLUDED	NOT RELEVANT
Capochiani, E., Frediani, B., Iervasi, G., Paolicchi, A., Sani, S., Roncucci, P., Cuccaro, A., Franchi, F., Simonetti, F., Carrara, D., Bertaggia, I., Nasso, D., Riccioni, R., Scolletta, S., Valente, S., Conticini, E., Gozzetti, A. and Bocchia, M.	Ruxolitinib Rapidly Reduces Acute Respiratory Distress Syndrome in COVID-19 Disease. Analysis of Data Collection From RESPIRE Protocol	Front Med (Lausanne)	Background: The Coronavirus disease (COVID-19) pandemic is causing millions of infections and hundreds of thousands of deaths worldwide. Cumulative clinical and laboratory evidence suggest that a subset of patients with severe COVID-19 may develop a cytokine storm syndrome during the course of the disease, with severe respiratory impairment requiring ventilatory support. One field of research now…	2020	7		466	EXCLUDED	NOT RELEVANT
Capra, R., De Rossi, N., Mattioli, F., Romanelli, G., Scarpazza, C., Sormani, M. P. and Cossi, S.	Impact of low dose tocilizumab on mortality rate in patients with COVID-19 related pneumonia	Eur J Intern Med	BACKGROUND: Pneumonia with respiratory failure represents the main cause of death in COVID-19, where hyper inflammation plays an important role in lung damage. This study aims to evaluate if tocilizumab, an anti-soluble IL-6 receptor monoclonal antibody, reduces patients' mortality. METHODS: 85 consecutive patients admitted to the Montichiari Hospital (Italy) with COVID-19 related pneumonia and r…	2020	76		31-35	EXCLUDED	NOT RELEVANT
Carbone, Michele, Lednicky, John, Xiao, Shu-Yuan, Venditti, Mario and Bucci, Enrico	Coronavirus 2019 Infectious Disease Epidemic: Where We Are, What Can Be Done and Hope For	Journal of Thoracic Oncology	Severe acute respiratory syndrome coronavirus 2 (SARS-CoV-2) spreads mainly by means of aerosols (microdroplets) in enclosed environments, especially those in which temperature and humidity are regulated by means of air-conditioning. About 30% of individuals infected with SARS-CoV-2 develop coronavirus disease 2019 (COVID-19) disease. Among them, approximately 25% require hospitalization. In medi…	2021	16	4	546-571	EXCLUDED	NOT RELEVANT
Carbonell, Raquel, Urgelés, Silvia, Rodríguez, Alejandro, Bodí, María, Martín-Loeches, Ignacio, Solé-Violán, Jordi, Díaz, Emili, Gómez, Josep, Trefler, Sandra, Vallverdú, Montserrat, Murcia, Josefa, Albaya, Antonio, Loza, Ana, Socias, Lorenzo, Ballesteros, Juan Carlos, Papiol, Elisabeth, Viña, Lucía, Sancho, Susana, Nieto, Mercedes, Lorente, Maria del Carmen, Badallo, Oihane, Fraile, Virginia, Ar…	Mortality comparison between the first and second/third waves among 3,795 critical COVID-19 patients with pneumonia admitted to the ICU: A multicentre retrospective cohort study	The Lancet Regional Health - Europe	ABSTRACT Background It is unclear whether the changes in critical care throughout the pandemic have improved the outcomes in coronavirus disease 2019 (COVID-19) patients admitted to the intensive care units (ICUs). Methods We conducted a retrospective cohort study in adults with COVID-19 pneumonia admitted to 73 ICUs from Spain, Andorra and Ireland between February 2020 and March 2021. The first …	2021	11		100243	EXCLUDED	NOT RELEVANT
Carcaterra, M. and Caruso, C.	Alveolar epithelial cell type II as main target of SARS-CoV-2 virus and COVID-19 development via NF-Kb pathway deregulation: A physio-pathological theory	Med Hypotheses	The Corona Virus Disease (COVID-19) pandemic caused by Severe Acute Respiratory Syndrome Corona Virus 2 (SARS-CoV-2) requires a rapid solution and global collaborative efforts in order to define preventive and treatment strategies. One of the major challenges of this disease is the high number of patients needing advanced respiratory support due to the Acute Respiratory Distress Syndrome (ARDS) a…	2021	146		110412	EXCLUDED	NOT RELEVANT
Cárdenas, Graciela, Torres-García, Diana, Cervantes-Torres, Jacquelynne, Rosales-Mendoza, Sergio, Fleury, Agnes, Fragoso, Gladis, Laclette, Juan Pedro and Sciutto, Edda	Role of Systemic and Nasal Glucocorticoid Treatment in the Regulation of the Inflammatory Response in Patients with SARS-Cov-2 Infection	Archives of Medical Research	The Chinese outbreak of SARS-CoV-2 during 2019 has become pandemic and the most important concerns are the acute respiratory distress syndrome (ARDS) and hyperinflammation developed by the population at risk (elderly and/or having obesity, diabetes, and hypertension) in whom clinical evolution quickly progresses to multi-organ dysfunction and fatal outcome. Immune dysregulation is linked to uncon…	2021	52	2	143-150	EXCLUDED	NOT RELEVANT
Carlisle, Gregory, Agarwal, Swati, Kocis, Keith, Dalton, Heidi, Desai, Mehul, Singh, Ramesh, Osborn, Erik and Moran, Patrick	Extracorporeal membrane oxygenation (ECMO) in Adolescent COVID 19: A tale of two families	ASAIO Journal	The successful use of ECMO in adult patients with severe respiratory failure from COVID-19 has been reported, but there is little data in children or adolescents except those with cardiac manifestations. Thus, the utility of ECMO in pediatric patients with severe respiratory failure is not well established. Objective(s): Describe the clinical course and outcome of three pediatric patients with CO…	2021	67	SUPPL 1	9	EXCLUDED	NOT RELEVANT
Carmichael, H., Wright, F. L., McIntyre, R. C., Vogler, T., Urban, S., Jolley, S. E., Burnham, E. L., Firth, W., Velopulos, C. G. and Idrovo, J. P.	Early ventilator liberation and decreased sedation needs after tracheostomy in patients with COVID-19 infection	Trauma Surg Acute Care Open	BACKGROUND: Since the outset of the coronavirus disease 2019 (COVID-19) pandemic, published tracheostomy guidelines have generally recommended deferral of the procedure beyond the initial weeks of intubation given high mortality as well as concerns about transmission of the infection to providers. It is unclear whether tracheostomy in patients with COVID-19 infection facilitates ventilator weanin…	2021	6	1	e000591	EXCLUDED	NOT RELEVANT
Carr, Anitra C. and Rowe, Sam	The emerging role of vitamin c in the prevention and treatment of covid-19	Nutrients	Investigation into the role of vitamin C in the prevention and treatment of pneumonia and sepsis has been underway for many decades. This research has laid a strong foundation for translation of these findings into patients with severe coronavirus disease (COVID-19). Research has indicated that patients with pneumonia and sepsis have low vitamin C status and elevated oxidative stress. Administrat…	2020	12	11	2022-08-01	EXCLUDED	NOT RELEVANT
Carrasco, Leonel, Arthur, Ashlie, Gaitan Rueda, Juan and Case, Chad	A RAPIDLY PROGRESSIVE AND RARE ILLNESS: AUTOANTIBODIES AGAINST MELANOMA DIFFERENTIATION-ASSOCIATED PROTEIN 5 (ANTI-MDA5): AMYOPATHIC DERMATOMYOSITIS WITH PROGRESSIVE INTERSTITIAL LUNG DISEASE THAT DEVELOPED AFTER COVID-19 VACCINE	Chest	TOPIC: Critical Care TYPE: Global Case Reports INTRODUCTION: Anti-MDA5 dermatomyositis is a subtype of dermatomyositis characterized by a high risk of rapidly progressive interstitial lung disease. It is characterized by fever, progressive shortness of breath, joint swelling and skin ulcerations. (1) There is invariable hyper-ferritinemia and radiographically there is a pattern of diffuse bilater…	2021	160	4 Supplement	A680-A681	EXCLUDED	NOT RELEVANT
Carrizosa, Jorge and Moreno, Lorena	Cerebral air embolism due to COVID-19	Journal of Neuroimaging	Background and Purpose: A fatal case of massive air embolism is described in a coronavirus disease 2019 (COVID-19) patient with an unusual pattern in CT scan. As clinical necropsy is notably limited worldwide in COVID-19 patients, clinical and imaging strategies are needed to achieve a prompt and accurate evaluation of atypical case presentation. Methods and Results: Sixty-year-old woman with a p…	2021	31	2	416	EXCLUDED	NOT RELEVANT
Castelnuovo, Augusto Di, Costanzo, Simona, Antinori, Andrea, Berselli, Nausicaa, Blandi, Lorenzo, Bruno, Raffaele, Cauda, Roberto, Guaraldi, Giovanni, Menicanti, Lorenzo, My, Ilaria, Parruti, Giustino, Patti, Giuseppe, Perlini, Stefano, Santilli, Francesca, Signorelli, Carlo, Spinoni, Enrico, Stefanini, Giulio G., Vergori, Alessandra, Ageno, Walter, Agodi, Antonella, Aiello, Luca, Agostoni, Pierg…	Use of hydroxychloroquine in hospitalised COVID-19 patients is associated with reduced mortality: Findings from the observational multicentre Italian CORIST study	European Journal of Internal Medicine	Background Hydroxychloroquine (HCQ) was proposed as potential treatment for COVID-19. Objective We set-up a multicenter Italian collaboration to investigate the relationship between HCQ therapy and COVID-19 in-hospital mortality. Methods In a retrospective observational study, 3,451 unselected patients hospitalized in 33 clinical centers in Italy, from February 19, 2020 to May 23, 2020, with labo…	2020	82		38-47	EXCLUDED	NOT RELEVANT
Cattel, Francesco, Giordano, Susanna, Bertiond, Cecilia, Scaldaferri, Matilde, Lupia, Tommaso, De Rosa, Francesco Giuseppe, Corcione, Silvia and Angelone, Lorenzo	Use of exogenous pulmonary surfactant in acute respiratory distress syndrome (ARDS): Role in SARS-CoV-2-related lung injury	Respiratory Physiology and Neurobiology	Several pre-clinical and clinical trials show that exogenous pulmonary surfactant has clinical efficacy in inflammatory lung diseases, especially ARDS. By infecting type II alveolar cells, COVID-19 interferes with the production and secretion of the pulmonary surfactant and therefore causes an increase in surface tension, which in turn can lead to alveolar collapse. The use of the pulmonary surfa…	2021	288		103645	EXCLUDED	NOT RELEVANT
Cattin, L., Santi, J., Rizzello, V., Danzi, V., Ferrari, F., Rossi, N., Marinello, A., Brumana, N., Polati, E. and De Rosa, S.	The impact of Non-Invasive Ventilation delivered by oro-nasal mask, full-face-mask or helmet on time to intubation in COVID-19 patients	Intensive Care Medicine Experimental	Introduction. Non-invasive ventilation (NIV) is currently a strategy obviate the need for endotracheal intubation in patients with acute respiratory failure. NIV through a mask device is that higher levels of positive end-expiratory pressure (PEEP) may lead to mask intolerance and air leaks around the sides of the mask. Helmet NIV may have several advantages over face masks including better toler…	2021	9	SUPPL 1		EXCLUDED	NOT RELEVANT
Cauchois, R., Koubi, M., Delarbre, D., Manet, C., Carvelli, J., Blasco, V. B., Jean, R., Fouche, L., Bornet, C., Pauly, V., Mazodier, K., Pestre, V., Jarrot, P. A., Dinarello, C. A. and Kaplanski, G.	Early IL-1 receptor blockade in severe inflammatory respiratory failure complicating COVID-19	Proc Natl Acad Sci U S A	Around the tenth day after diagnosis, ∼20% of patients with coronavirus disease 2019 (COVID-19)-associated pneumonia evolve toward severe oxygen dependence (stage 2b) and acute respiratory distress syndrome (stage 3) associated with systemic inflammation often termed a "cytokine storm." Because interleukin-1 (IL-1) blocks the production of IL-6 and other proinflammatory cytokines, we treated COVI…	2020	117	32	18951-18953	EXCLUDED	NOT RELEVANT
Cavalli, Giulio, De Luca, Giacomo, Campochiaro, Corrado, Della-Torre, Emanuel, Ripa, Marco, Canetti, Diana, Oltolini, Chiara, Castiglioni, Barbara, Tassan Din, Chiara, Boffini, Nicola, Tomelleri, Alessandro, Farina, Nicola, Ruggeri, Annalisa, Rovere-Querini, Patrizia, Di Lucca, Giuseppe, Martinenghi, Sabina, Scotti, Raffaella, Tresoldi, Moreno, Ciceri, Fabio, Landoni, Giovanni, Zangrillo, Alberto…	Interleukin-1 blockade with high-dose anakinra in patients with COVID-19, acute respiratory distress syndrome, and hyperinflammation: a retrospective cohort study	The Lancet Rheumatology	Summary Background Mortality of patients with coronavirus disease 2019 (COVID-19), acute respiratory distress syndrome (ARDS), and systemic inflammation is high. In areas of pandemic outbreak, the number of patients can exceed maximum capacity of intensive care units (ICUs), and, thus, these individuals often receive non-invasive ventilation outside of the ICU. Effective treatments for this popul…	2020	2	6	e325-e331	EXCLUDED	NOT RELEVANT
Cavayas, Y. A., Noël, A., Brunette, V., Williamson, D., Frenette, A. J., Arsenault, C., Bellemare, P., Lagrenade-Verdant, C., LeGuillan, S., Levesque, E., Lamarche, Y., Giasson, M., Rico, P., Beaulieu, Y., Marsolais, P., Serri, K., Bernard, F. and Albert, M.	Early experience with critically ill patients with COVID-19 in Montreal	Can J Anaesth	PURPOSE: Montreal has been the epicentre of the coronavirus disease (COVID-19) pandemic in Canada. Given the regional disparities in incidence and mortality in the general population, we aimed to describe local characteristics, treatments, and outcomes of critically ill COVID-19 patients in Montreal. METHODS: A single-centre retrospective cohort of consecutive adult patients admitted to the inten…	2021	68	2	204-213	EXCLUDED	NOT RELEVANT
Ceruti, Samuele, Glotta, Andrea, Biggiogero, Maira, Bona, Giovanni, Saporito, Andrea, Faldarini, Nicola, Olivieri, Diana, Molteni, Claudia, Petazzi, Stefano and Capdevila, Xavier	Multidisciplinary team approach in critically ill COVID-19 patients reduced pronation-related complications rate: A retrospective cohort study	Annals of Medicine and Surgery	Background In the pandemic scenario, critically ill COVID-19 patients’ management presented an increased workload for Intensive Care Unit (ICU) nursing staff, particularly during pronation maneuvers, with high risk of complications. In this contest, some authors described an increase in complications incidence after pronation. An ICU Pronation Team (IPT) was implemented to support this maneuver. …	2021	70		102836	EXCLUDED	NOT RELEVANT
Chacko, Binila, Thomas, Lovely, Sharma, Roshni, Yadav, Bijesh, Jeyaseelan, Lakshmanan, Arul, Ashwin O., Victor, Punitha, Chandiraseharan, Vignesh K., Lenin, Audrin, Carey, Ronald A. B., Jayakaran, Jonathan A. J., Krishnaswami, Rajiv K. and Peter, John Victor	Non-invasive Ventilation (NIV) in the Management of Respiratory Failure Due to COVID-19 Infection: Experience From a Resource Limited Setting	Mayo Clinic Proceedings	Introduction The role of NIV in SARS-CoV2 (COVID-19) related acute respiratory failure (C-ARF) is unclear. Methods C-ARF patients managed on NIV were categorised as NIV success or failure (death or intubation). Factors associated with failure were explored using regression analysis and expressed as Odds ratio (OR) with 95% Confidence Interval (CI). Results Between 1st April 2020 and 15th Septembe…	2021				EXCLUDED	NOT RELEVANT
Chacon-Acevedo, Kelly Rocio, Avila-Reina, Adriana Janet, Yomayusa-Gonzalez, Nancy, Karen, Lorena Rincon, Toloza- Parra, Carlos Humberto, Combariza-Vallejo, Juan Felipe and Alvarez-Moreno, Carlos Arturo	Clinical course, biomarkers, management and outcomes of patients hospitalised due to COVID-19 in Colombia	Infectio	Objective: To analyse the clinic characteristics, risk factors and evolution of the first cohort of hospitalised patients with confirmed infection by COVID-19 in 5 Colombian institutions. Material(s) and Method(s): Is a retrospective observational study of consecutive hospitalized patients with a diagnosis of COVID-19 confirmed from March 01 to May 30, 2020 in Colombia. Result(s): A total of 44 p…	2021	25	4	262-269	EXCLUDED	NOT RELEVANT
Chakraborty, Rohan and Parvez, Suhel	COVID-19: An overview of the current pharmacological interventions, vaccines, and clinical trials	Biochemical Pharmacology	COVID-19, the greatest public health emergency of the 21st century, has affected 215 countries and territories around the world resulting in 15,151,738 confirmed cases and 621,121 deaths. The outbreak has continued at breakneck pace despite stringent public health measures, ravaging the global economy and causing profound human casualties. Vaccination is currently the best bet for the prevention …	2020	180		114184	EXCLUDED	NOT RELEVANT
Chalkias, Athanasios, Barreto, Erin F., Laou, Eleni, Kolonia, Konstantina, Scheetz, Marc H., Gourgoulianis, Konstantinos, Pantazopoulos, Ioannis and Xanthos, Theodoros	A Critical Appraisal of the Effects of Anesthetics on Immune-system Modulation in Critically Ill Patients With COVID-19	Clinical Therapeutics	Purpose The aim of the present article was to briefly summarize current knowledge about the immunomodulatory effects of general anesthetics and the possible clinical effects of this immunomodulation in patients with COVID-19. Methods The PubMed, Scopus, and Google Scholar databases were comprehensively searched for relevant studies. Findings The novel coronavirus causes a wide spectrum of clinica…	2021	43	3	e57-e70	EXCLUDED	NOT RELEVANT
Chan, Kathy, Nasiri, Hekmat and Rajan, Sudhir	A CASE OF NINE WEEKS ON VENO-VENOUS EXTRACORPOREAL MEMBRANE OXYGENATION FOR COVID-19	Chest	TOPIC: Critical Care TYPE: Medical Student/Resident Case Reports INTRODUCTION: COVID-19 was declared a public health emergency by the World Health Organization in January 2020. The development of acute respiratory distress syndrome (ARDS) due to COVID-19 has high mortality. We present a case of 9 weeks of veno-venous extracorporeal membrane oxygenation (VV ECMO) for COVID-19 ARDS. CASE PRESENTATI…	2021	160	4 Supplement	A837	EXCLUDED	NOT RELEVANT
Chand, Sudham, Kumari, Anita, Schecter, David, Alahiri, Emad, Thakkar, Jyotsana, Kapoor, Sumit, Gone, Anirudh, Grand, David and Dicpinigaitis, Peter	Characteristics, outcomes, and 60-day mortality of acute kidney injury in COVID-19 patients in ICU	Critical Care Medicine	INTRODUCTION: Acute kidney injury (AKI) has been reported in patients with COVID-19 pneumonia and is a marker of severe disease and associated with higher mortality. The aim of our study is to describe clinical characteristics, outcomes and 60 day hospital mortality of patients with COVID-19 pneumonia and AKI in the ICU setting. METHOD(S): We conducted a retrospective observational study where al…	2021	49	1 SUPPL 1	144	EXCLUDED	NOT RELEVANT
Chandel, A., Patolia, S., Brown, A. W., Collins, A. C., Sahjwani, D., Khangoora, V., Cameron, P. C., Desai, M., Kasarabada, A., Kilcullen, J. K., Nathan, S. D. and King, C. S.	High-Flow Nasal Cannula Therapy in COVID-19: Using the ROX Index to Predict Success	Respir Care	BACKGROUND: Optimal timing of mechanical ventilation in COVID-19 is uncertain. We sought to evaluate outcomes of delayed intubation and examine the ROX index (ie, [[Formula: see text]]/breathing frequency) to predict weaning from high-flow nasal cannula (HFNC) in patients with COVID-19. METHODS: We performed a multicenter, retrospective, observational cohort study of subjects with respiratory fai…	2021	66	6	909-919	EXCLUDED	NOT RELEVANT
Chang, Man Na, Tan, Ting Wan, Tan, Han Ling, Lin, Wen Shu and Chang, Chih Ming	Effectiveness of epidemic preventive policies and hospital strategies in combating covid-19 outbreak in Taiwan	International Journal of Environmental Research and Public Health	(1) Background: The implementation of effective control measures in a timely fashion is crucial to control the epidemic outbreak of COVID-19. In this study, we aimed to analyze the control measures implemented during the COVID-19 outbreak, as well as evaluating the responses and outcomes at different phases for epidemic control in Taiwan. (2) Methods: This case study re-viewed responses to COVID-…	2021	18	7	3456	EXCLUDED	NOT RELEVANT
Chanques, Gerald, Jaber, Samir, Constantin, Jean-Michel, Devlin, John W., Ely, E. Wesley, Fraser, Gilles L., Gelinas, Celine, Girard, Timothy D., Guerin, Claude, Jabaudon, Matthieu, Mehta, Sangeeta, Langer, Thomas, Murray, Michael J., Pandharipande, Pratik, Patel, Bhakti, Kress, John P., Payen, Jean-Francois, Puntillo, Kathleen, Rochwerg, Bram, Shehabi, Yahya, Olsen, Hanne Tanghus and Strom, Thom…	Analgesia and sedation in patients with ARDS	Intensive Care Medicine	Acute Respiratory Distress Syndrome (ARDS) is one of the most demanding conditions in an Intensive Care Unit (ICU). Management of analgesia and sedation in ARDS is particularly challenging. An expert panel was convened to produce a "state-of-the-art" article to support clinicians in the optimal management of analgesia/sedation in mechanically ventilated adults with ARDS, including those with COVI…	2020	46	12	2342-2356	EXCLUDED	NOT RELEVANT
Chao, T. N., Harbison, S. P., Braslow, B. M., Hutchinson, C. T., Rajasekaran, K., Go, B. C., Paul, E. A., Lambe, L. D., Kearney, J. J., Chalian, A. A., Cereda, M. F., Martin, N. D., Haas, A. R., Atkins, J. H. and Rassekh, C. H.	Outcomes After Tracheostomy in COVID-19 Patients	Ann Surg	OBJECTIVE: To determine the outcomes of patients undergoing tracheostomy for COVID-19 and of healthcare workers performing these procedures. BACKGROUND: Tracheostomy is often performed for prolonged endotracheal intubation in critically ill patients. However, in the context of COVID-19, tracheostomy placement pathways have been altered due to the poor prognosis of intubated patients and the risk …	2020	272	3	e181-e186	EXCLUDED	NOT RELEVANT
Charles-Edouard, Luyt, Sahnoun, Tarek, Gautier, Melchior, Vidal, Pauline, Burrel, Sonia, Pineton de Chambrun, Marc, Chommeloux, Juliette, Desnos, Cyrielle, Arzoine, Jeremy, Nieszkowska, Ania, Bréchot, Nicolas, Schmidt, Matthieu, Hekimian, Guillaume, Boutolleau, David, Jérôme, Robert, Combes, Alain and Chastre, Jean	Ventilator-associated pneumonia in patients with SARS-CoV-2-associated acute respiratory distress syndrome requiring ECMO: a retrospective cohort study	Annals of Intensive Care	BackgroundThe data on incidence, clinical presentation, and outcomes of ventilator-associated pneumonia (VAP) in patients with severe coronavirus disease 2019 (COVID-19) pneumonia requiring mechanical ventilation (MV) are limited. We performed this retrospective cohort study to assess frequency, clinical characteristics, responsible pathogens, and outcomes of VAP in patients COVID-19 pneumonia re…	2020	10	1		EXCLUDED	NOT RELEVANT
Chastain, Daniel B., Osae, Sharmon P., Sibold, Natalie, Young, Henry N., Burt, Ashley M., Van Landingham, Kevin, Henao-Martinez, Andres and Franco-Paredes, Carlos	Baseline characteristics, comorbidities, and outcomes of COVID-19 patients hospitalized in Southwest Georgia, u.s.-an interim analysis of an early hot spot	Open Forum Infectious Diseases	Background: Understanding the spectrum of disease severity and death are critical for identifying unrecognized risk factors associated with morbidity and mortality from coronavirus disease 19 (COVID-19). The purpose of this study was to describe the baseline characteristics, clinical presentation, and outcomes among patients hospitalized with COVID-19 in a major hotspot in the U.S. Southeast. Met…	2020	7	SUPPL 1	S251	EXCLUDED	NOT RELEVANT
Chattopadhyay, A. and Karnika, S. K.	Severe Multi-inflammatory syndrome in children temporally related to COVID-19 requiring intensive care unit admissions in a tertiary care centre in India-a diverse spectrum	Intensive Care Medicine Experimental	Introduction. The severe acute respiratory syndrome coronavirus-2 (SARS-CoV-2) pandemic has posed as a challenge to public health globally ever since it first emerged in Wuhan, China in December 2019. The virus was initially described to cause mild to asymptomatic infections in the pediatric age group except in children with underlying co - morbidities. However, from April 2020 onwards, several c…	2021	9	SUPPL 1		EXCLUDED	NOT RELEVANT
Chaudhuri, D., Sasaki, K., Karkar, A., Sharif, S., Lewis, K., Mammen, M. J., Alexander, P., Ye, Z., Lozano, L. E. C., Munch, M. W., Perner, A., Du, B., Mbuagbaw, L., Alhazzani, W., Pastores, S. M., Marshall, J., Lamontagne, F., Annane, D., Meduri, G. U. and Rochwerg, B.	Corticosteroids in COVID-19 and non-COVID-19 ARDS: a systematic review and meta-analysis	Intensive Care Med	PURPOSE: Corticosteroids are now recommended for patients with severe COVID-19 including those with COVID-related ARDS. This has generated renewed interest regarding whether corticosteroids should be used in non-COVID ARDS as well. The objective of this study was to summarize all RCTs examining the use of corticosteroids in ARDS. METHODS: The protocol of this study was pre-registered on PROSPERO …	2021	47	5	521-537	EXCLUDED	NOT RELEVANT
Chavda, Vivek P., Gajjar, Normi, Shah, Nirav and Dave, Divyang J.	Darunavir ethanolate: Repurposing an anti-HIV drug in COVID-19 treatment	European Journal of Medicinal Chemistry Reports	Antivirals already on the market and expertise gained from the SARS and MERS outbreaks are gaining momentum as the most effective way to combat the coronavirus outbreak. SARS-CoV-2 has caused considerable mortality due to respiratory failure, highlighting the immediate need for successful therapies as well as the long-term need for antivirals to combat potential emergent mutants of coronaviruses.…	2021	3		100013	EXCLUDED	NOT RELEVANT
Chen, C. X., Wang, J. J., Li, H., Yuan, L. T., Gale, R. P. and Liang, Y.	JAK-inhibitors for coronavirus disease-2019 (COVID-19): a meta-analysis	Leukemia	We analyzed reports on safety and efficacy of JAK-inhibitors in patients with coronavirus infectious disease-2019 (COVID-19) published between January 1st and March 6th 2021 using the Newcastle-Ottawa and Jadad scales for quality assessment. We used disease severity as a proxy for time when JAK-inhibitor therapy was started. We identified 6 cohort studies and 5 clinical trials involving 2367 subj…	2021	35	9	2616-2620	EXCLUDED	NOT RELEVANT
Chen Etchison, Esther, Khan, Anila, Schneider, Julia and Gilbert, Emily	SEVERE RESPIRATORY ACIDOSIS AND METABOLIC ALKALOSIS IN A PATIENT WITH COVID-19 ARDS	Chest	TOPIC: Pulmonary Physiology TYPE: Medical Student/Resident Case Reports INTRODUCTION: Patients with SARS-Cov-2 virus (COVID-19) pneumonia and acute respiratory distress syndrome (ARDS) can present with high physiologic dead space due to profound pulmonary vascular micro-thrombosis (1). We present a case of COVID-19 ARDS causing severe respiratory acidosis with a paCO2 >107mmHg (upper detectable l…	2021	160	4 Supplement	A2154	EXCLUDED	NOT RELEVANT
Chen, Q., Wang, L., Li, C., Hu, W., Fan, Y., Chen, Z., Wu, L., Lu, Z., Ye, J., Chen, S., Tong, J., Ruan, L., Mei, J. and Lu, H.	Chronic Cardio-Metabolic Disease Increases the Risk of Worse Outcomes Among Hospitalized Patients With COVID-19: A Multicenter, Retrospective, and Real-World Study	J Am Heart Assoc	Background Although chronic cardio-metabolic disease is a common comorbidity among patients with COVID-19, its effects on the clinical characteristics and outcome are not well known. Methods and Results This study aimed to explore the association between underlying cardio-metabolic disease and mortality with COVID-19 among hospitalized patients. This multicenter, retrospective, and real-world stu…	2021	10	12	e018451	EXCLUDED	NOT RELEVANT
Chen, Qingquan, Yang, Qiongxiu, Fang, Yingying, Chen, Gongping and Lv, Xiaoting	Potential benefits of precise corticosteroid therapy for critical COVID-19	Respiratory Physiology & Neurobiology	This study was aimed to explore the precise dose of corticosteroid therapy in critical COVID-19. A total of forty-five critical COVID-19 patients were enrolled. The process of critical COVID-19 was divided into alveolitis and fibrosis stages. Most nonsurvivors died in fibrosis phase. Nonsurvivors had more dyspnea symptoms, fewer days of hospitalization, shorter duration of alveolitis and fibrosis…	2021			103813	EXCLUDED	NOT RELEVANT
Chen, Zhaohui, Hu, Junyi, Liu, Lilong, Zhang, Youpeng, Liu, Dandan, Xiong, Ming, Chen, Ke, Zhao, Yi and Wang, Yu-Mei	Clinical Characteristics of Patients with Severe and Critical COVID-19 in Wuhan: A Single-Center, Retrospective Study	Infectious Diseases and Therapy	Introduction: This retrospective, single-center study was performed to systemically describe the characteristics and outcomes of patients with severe and critical coronavirus disease 2019 (COVID-19) in Wuhan, analyze the risk factors, and propose suggestions for clinical diagnosis and treatment to guide the subsequent clinical practice. Method(s): A total of 753 consecutive patients with COVID-19…	2021	10	1	421-438	EXCLUDED	NOT RELEVANT
Cheng, L. L., Guan, W. J., Duan, C. Y., Zhang, N. F., Lei, C. L., Hu, Y., Chen, A. L., Li, S. Y., Zhuo, C., Deng, X. L., Cheng, F. J., Gao, Y., Zhang, J. H., Xie, J. X., Peng, H., Li, Y. X., Wu, X. X., Liu, W., Peng, H., Wang, J., Xiao, G. M., Chen, P. Y., Wang, C. Y., Yang, Z. F., Zhao, J. C. and Zhong, N. S.	Effect of Recombinant Human Granulocyte Colony-Stimulating Factor for Patients With Coronavirus Disease 2019 (COVID-19) and Lymphopenia: A Randomized Clinical Trial	JAMA Intern Med	IMPORTANCE: Lymphopenia is common and correlates with poor clinical outcomes in patients with coronavirus disease 2019 (COVID-19). OBJECTIVE: To determine whether a therapy that increases peripheral blood leukocyte and lymphocyte cell counts leads to clinical improvement in patients with COVID-19. DESIGN, SETTING AND PARTICIPANTS: Between February 18 and April 10, 2020, we conducted an open-label…	2021	181	1	71-78	EXCLUDED	NOT RELEVANT
Cheng, Richard Z.	Can early and high intravenous dose of vitamin C prevent and treat coronavirus disease 2019 (COVID-19)?	Medicine in Drug Discovery		2020	5		100028	EXCLUDED	NOT RELEVANT
Cheng, Shih-Lung, Lin, Ching-Hsiung, Chu, Kuo-An, Chiu, Kuo-Liang, Lin, Sheng-Hao, Lin, Horng-Chyuan, Ko, Hsin-Kuo, Chen, Yung-Che, Chen, Chia-Hung, Sheu, Chau-Chyun, Huang, Wei-Chang, Yang, Tsung-Ming, Wei, Yu-Feng, Chien, Jung-Yien, Wang, Hao-Chien and Lin, Meng-Chih	Update on guidelines for the treatment of COPD in Taiwan using evidence and GRADE system-based recommendations	Journal of the Formosan Medical Association	Chronic obstructive pulmonary disease (COPD) has significant contributions to morbidity and mortality world-wide. Early symptoms of COPD are not readily distinguishable, resulting in a low rate of diagnosis and intervention. Different guidelines and recommendatations for the diagnosis and treatment of COPD exist globally. The first edition of clinical practice guidelines for COPD was published in…	2021	120	10	1821-1844	EXCLUDED	NOT RELEVANT
Cheng, Yuan-Yang, Chen, Chin-Ming, Huang, Wei-Chun, Chiang, Shang-Lin, Hsieh, Pei-Chun, Lin, Ko-Long, Chen, Yi-Jen, Fu, Tieh-Cheng, Huang, Shu-Chun, Chen, Ssu-Yuan, Chen, Chia-Hsin, Chen, Shyh-Ming, Chen, Hsin-Shui, Chou, Li-Wei, Chou, Chen-Liang, Li, Min-Hui, Tsai, Sen-Wei, Wang, Lin-Yi, Wang, Yu-Lin and Chou, Willy	Rehabilitation programs for patients with COronaVIrus Disease 2019: consensus statements of Taiwan Academy of Cardiovascular and Pulmonary Rehabilitation	Journal of the Formosan Medical Association	The COronaVIrus Disease 2019 (COVID-19), which developed into a pandemic in 2020, has become a major healthcare challenge for governments and healthcare workers worldwide. Despite several medical treatment protocols having been established, a comprehensive rehabilitation program that can promote functional recovery is still frequently ignored. An online consensus meeting of an expert panel compri…	2021	120	1, Part 1	83-92	EXCLUDED	NOT RELEVANT
Cherian, S. V., Li, C., Roche, B., Reyes, S. A., Karanth, S., Lal, A. P., Aisenberg, G. M. and Estrada, Y. Martin R. M.	Predictive factors for success of awake proning in hypoxemic respiratory failure secondary to COVID-19: A retrospective cohort study	Respir Med	BACKGROUND: Awake prone positioning has been recommended as an adjunctive measure in spontaneously breathing patients with hypoxemic respiratory failure during the COVID-19 pandemic. It remains uncertain as to how long this should be implemented, what variables to follow and who would be the ideal candidates for this adjunctive therapy. METHODS: A retrospective chart review of patients admitted f…	2021	181		106379	EXCLUDED	NOT RELEVANT
Chew, S. Y., Lee, Y. S., Ghimiray, D., Tan, C. K. and Chua, G. S.	Characteristics and Outcomes of COVID-19 Patients with Respiratory Failure Admitted to a "Pandemic Ready" Intensive Care Unit - Lessons from Singapore	Ann Acad Med Singap	INTRODUCTION: Singapore was one of the first countries affected by the coronavirus disease 2019 (COVID-19) pandemic but has been able to prevent its healthcare system and intensive care units (ICU) from being overwhelmed. We describe the clinical features, management and outcomes of COVID-19 patients with respiratory failure admitted to our ICU. MATERIALS AND METHODS: A case series of COVID-19 pa…	2020	49	7	434-448	EXCLUDED	NOT RELEVANT
Chicoine, J., Gonzalez, M., Meyers, A., Cardenas, J. A., Mor, D., Russo, G., Yates, E., Duvvi, A., Ceilim, K., Pashmforoosh, G., Kalantari, H., Singh, J., Dua, N., Frosso, A., Jaiswal, R., Saadeh, E. and Hassen, G.	COVID-19 ventilator management strategies: What we have learned and future management options?	American Journal of Respiratory and Critical Care Medicine	RATIONAL: Coronaviruses are RNA viruses that primarily affect the respiratory system. Patients with Coronavirus Disease-19 (COVID-19) pneumonia and respiratory distress often require hospitalization, ICU admission, intubation and/or non-invasive ventilation, and circulatory support. Some experts suggest that the pathophysiology of traditional ARDS and that of the lung disease associated with COVI…	2021	203	9		EXCLUDED	NOT RELEVANT
Chiu, Maggie, Goldberg, Adam, Moses, Shirah, Scala, Peter, Fine, Cynthia and Ryan, Patrick	Developing and Implementing a Dedicated Prone Positioning Team for Mechanically Ventilated ARDS Patients During the COVID-19 Crisis	The Joint Commission Journal on Quality and Patient Safety	Background The spread of the COVID-19 pandemic in China demonstrated at an early stage the high rate of moderate to severe acute respiratory distress syndrome (ARDS) in the patient population. An intervention that has proved beneficial is the use of prone positioning (PP) for mechanically ventilated patients with ARDS. In one institution, PP was practiced in the medical ICU for this population. H…	2021	47	6	347-353	EXCLUDED	NOT RELEVANT
Choi, Keum-Ju, Hong, Hyo-Lim and Kim, Eun Jin	The association between mortality and the oxygen saturation and fraction of inhaled oxygen in patients requiring oxygen therapy due to COVID-19-Associated pneumonia	Tuberculosis and Respiratory Diseases	Background: The coronavirus disease (COVID-19) can manifest in a range of symptoms, including both asymptomatic systems which appear nearly non-existent to the patient, all the way to the development of acute respiratory distress syndrome (ARDS). Specifically, COVID-19-associated pneumonia develops into ARDS due to the rapid progression of hypoxia, and although arterial blood gas analysis can ass…	2021	84	2	125-133	EXCLUDED	NOT RELEVANT
Chong-xiang, Chen, Jiao-jiao, Wang, Li, Huan, Le-tao, Yuan, Gale, Robert Peter and Yang, Liang	<i>JAK</i>-inhibitors for coronavirus disease-2019 (COVID-19): a meta-analysis	Leukemia	We analyzed reports on safety and efficacy of JAK-inhibitors in patients with coronavirus infectious disease-2019 (COVID-19) published between January 1st and March 6th 2021 using the Newcastle-Ottawa and Jadad scales for quality assessment. We used disease severity as a proxy for time when JAK-inhibitor therapy was started. We identified 6 cohort studies and 5 clinical trials involving 2367 subj…	2021	35	9	2616-2620	EXCLUDED	NOT RELEVANT
Chopra, Amit, Al-Tarbsheh, Ali Hani, Shah, Nidhi J., Yaqoob, Hamid, Hu, Kurt, Feustel, Paul J., Ortiz-Pacheco, Ronaldo, Patel, Kinner M., Oweis, Jozef, Kozlova, Natalya, Zouridis, Spyridon, Ahmad, Sahar, Epelbaum, Oleg, Chong, Woon H., Huggins, John T., Saha, Biplab K., Conuel, Edward, Chieng, Hau, Mullins, Jeannette, Bajaj, Divyansh, Shkolnik, Boris, Vancavage, Rachel, Madisi, Nagendra and Judso…	Pneumothorax in critically ill patients with COVID-19 infection: Incidence, clinical characteristics and outcomes in a case control multicenter study	Respiratory Medicine	Background The clinical features and outcomes of mechanically ventilated patients with COVID-19 infection who develop a pneumothorax has not been rigorously described or compared to those who do not develop a pneumothorax. Purpose To determine the incidence, clinical characteristics, and outcomes of critically ill patients with COVID-19 infection who developed pneumothorax. In addition, we compar…	2021	184		106464	EXCLUDED	NOT RELEVANT
Choudhuri, Anirban Hom, Duggal, Sakshi, Ahuja, Bhuvna and Biswas, Partha Sarathi	The efficacy and safety of hydroxychloroquine (HCQ) in treatment of COVID19 –a systematic review and meta-analysis	Indian Journal of Medical Microbiology	Introduction The treatment of SARS CoV2 (Severe Acute Respiratory Syndrome corona virus 2) also known as COVID-19 (corona virus disease 2019) continues to remain an enigma even after six months of the pandemic. Hydroxychloroquine (HCQ) has been one of the most widely tested drugs for SARS CoV2 on account of its antiviral properties. However the results so far have been far from categorical. The m…	2021	39	2	159-170	EXCLUDED	NOT RELEVANT
Chua, Ee Xin, Zahir, Syed Mohd Ikhmal Syed Mohd, Ng, Ka Ting, Teoh, Wan Yi, Hasan, Mohd Shahnaz, Ruslan, Shairil Rahayu Binti and Abosamak, Mohammed F.	Effect of prone versus supine position in COVID-19 patients: A systematic review and meta-analysis	Journal of Clinical Anesthesia	Study objective To review the effects of prone position and supine position on oxygenation parameters in patients with Coronavirus Disease 2019 (COVID-19). Design Systematic review and meta-analysis of non-randomized trials. Patients Databases of EMBASE, MEDLINE and CENTRAL were systematically searched from its inception until March 2021. Interventions COVID-19 patients being positioned in the pr…	2021	74		110406	EXCLUDED	NOT RELEVANT
Chua, Pearleen Ee Yong, Shah, Shimoni Urvish, Gui, Hao, Koh, Jiayun, Pang, Junxiong and Somani, Jyoti	Epidemiological and clinical characteristics of non-severe and severe pediatric and adult COVID-19 patients across different geographical regions in the early phase of pandemic: A systematic review and meta-analysis of observational studies	Journal of Investigative Medicine	This systematic and meta-review aimed to compare clinical presentation, outcomes, and care management among patients with COVID-19 during the early phase of the pandemic. A total of 77 peer-reviewed publications were identified between January 1, 2020 and April 9, 2020 from PubMed, Google Scholar, and Chinese Medical Journal databases. Subsequently, meta-analysis of 40 non-overlapping studies, co…	2021	69	7	1287-1296	EXCLUDED	NOT RELEVANT
Clarke, J., Geoghegan, P., McEvoy, N., Hogan, G., Boylan, M., NiChoileain, O., Mulligan, M., Keogh, A., McElvaney, O., McElvaney, O. F., Bourke, J., McNicholas, B., Laffey, J. G., McElvaney, N. G. and Curley, G. F.	Prone positioning improves oxygenation and lung recruitment in patients with SARS-CoV-2 acute respiratory distress syndrome; a single centre cohort study of 20 consecutive patients	American Journal of Respiratory and Critical Care Medicine	Rationale: We aimed to characterize the effects of prone positioning on respiratory mechanics and oxygenation in invasively ventilated patients with SARS-CoV-2 ARDS. Method(s): This was a prospective cohort study in the Intensive Care Unit (ICU) of a tertiary referral centre. We included 20 consecutive, invasively ventilated patients with laboratory confirmed SARS-CoV-2 related ARDS who underwent…	2021	203	9		EXCLUDED	NOT RELEVANT
Coleman, Melissa H. and Aldrich, J. Matthew	Acute Respiratory Distress Syndrome: Ventilator Management and Rescue Therapies	Critical Care Clinics		2021	37	4	851-866	EXCLUDED	NOT RELEVANT
Combet, M., Monnet, X., Pavot, A., Ayed, S., Bertier, A., Creutin, T., Osman, D., Guerin, L., Anguel, N., Teboul, J. L. and Pham, T.	Potential for lung recruitment in patients with SARS-CoV2-associated acute respiratory distress syndrome	Intensive Care Medicine Experimental	Introduction: Many patients with SARS-CoV2 severe pneumonia received invasive mechanical ventilation and met the Berlin definition for ARDS. However, there is an ongoing debate regarding their respiratory mechanics. Several small studies found conflicting results: some showed a low potential for recruitability at an early stage of mechanical ventilation [1], others demonstrated a significant pote…	2020	8	SUPPL 2		EXCLUDED	NOT RELEVANT
Coppo, A., Bellani, G., Winterton, D., Di Pierro, M., Soria, A., Faverio, P., Cairo, M., Mori, S., Messinesi, G., Contro, E., Bonfanti, P., Benini, A., Valsecchi, M. G., Antolini, L. and Foti, G.	Feasibility and physiological effects of prone positioning in non-intubated patients with acute respiratory failure due to COVID-19 (PRON-COVID): a prospective cohort study	Lancet Respir Med	BACKGROUND: The COVID-19 pandemic is challenging advanced health systems, which are dealing with an overwhelming number of patients in need of intensive care for respiratory failure, often requiring intubation. Prone positioning in intubated patients is known to reduce mortality in moderate-to-severe acute respiratory distress syndrome. We aimed to investigate feasibility and effect on gas exchan…	2020	8	8	765-774	EXCLUDED	NOT RELEVANT
Corominas, Hèctor, Castellví, Ivan, Pomar, Virginia, Antonijoan, Rosa, Mur, Isabel, Matas, Laia, Gich, Ignasi, de Benito, Natividad, Laiz, Ana, Castillo, Diego, Villamarin, Laura, Filella, David, Millán, Ana Milena, Quijada, María Ángeles, Puig, Mireia, Casademont, Jordi and Domingo, Pere	Effectiveness and safety of intravenous tocilizumab to treat COVID-19-associated hyperinflammatory syndrome: Covizumab-6 observational cohort	Clinical Immunology	Although the starting event in COVID-19 is a viral infection some patients present with an over-exuberant inflammatory response, leading to acute lung injury (ALI) and adult respiratory distress syndrome (ARDS). Since IL-6 plays a critical role in the inflammatory response, we assessed the efficacy and safety of tocilizumab (TCZ) in this single-centre, observational study in all Covid-19 in-patie…	2021	223		108631	EXCLUDED	NOT RELEVANT
Corradi, Francesco, Vetrugno, Luigi, Orso, Daniele, Bove, Tiziana, Schreiber, Annia, Boero, Enrico, Santori, Gregorio, Isirdi, Alessandro, Barbieri, Greta and Forfori, Francesco	Diaphragmatic thickening fraction as a potential predictor of response to continuous positive airway pressure ventilation in Covid-19 pneumonia: A single-center pilot study	Respiratory Physiology & Neurobiology	Background In a variable number of Covid-19 patients with acute respiratory failure, non-invasive breathing support strategies cannot provide adequate oxygenation, thus making invasive mechanical ventilation necessary. Factors predicting this unfavorable outcome are unknown, but we hypothesized that diaphragmatic weakness may contribute. Methods We prospectively analyzed the data of 27 consecutiv…	2021	284		103585	EXCLUDED	NOT RELEVANT
Corre, Felix, Honsel, Vasco, Zarrouk, Virginie, Fantin, Bruno, Galy, Adrien, Nguyen, Yann, Curac, Sonja, Burtz, Catherine Paugam, Weiss, Emmanuel, Moyer, Jean-Denis, Gauss, Tobias, Gregory, Jules, Vilgrain, Valerie, Bert, Frederic, Trichet, Catherine, Peoc'h, Katell and Rebours, Vinciane	A nomogram to predict the risk of unfavourable outcome in COVID-19: a retrospective cohort of 279 hospitalized patients in Paris area	Annals of Medicine	Objective: To identify predictive factors of unfavourable outcome among patients hospitalized for COVID-19. Method(s): We conducted a monocentric retrospective cohort study of COVID-19 patients hospitalized in Paris area. An unfavourable outcome was defined as the need for artificial ventilation and/or death. Characteristics at admission were analysed to identify factors predictive of unfavourabl…	2020	52	7	367-375	EXCLUDED	NOT RELEVANT
Cortegiani, A., Ippolito, M., Greco, M., Granone, V., Protti, A., Gregoretti, C., Giarratano, A., Einav, S. and Cecconi, M.	Rationale and evidence on the use of tocilizumab in COVID-19: a systematic review	Pulmonology	Background Tocilizumab is an IL-6 receptor-blocking agent proposed for the treatment of severe COVID-19. The aim of this systematic review was to describe the rationale for the use of tocilizumab for the treatment of COVID-19 and to summarize the available evidence regarding its efficacy and safety. Methods MEDLINE, PubMed, EMBASE, pre-print repositories (bioRxiv and medRxiv) and two trial Regist…	2021	27	1	52-66	EXCLUDED	NOT RELEVANT
Cotton, Shannon, Zawaydeh, Qais, LeBlanc, Shannon, Husain, Abdurrahman and Malhotra, Atul	Proning during covid-19: Challenges and solutions	Heart & Lung	Despite proven benefits to prone positioning in ARDS, a disconnect exists regarding the impressions of its utility among members of the healthcare team. While the majority of physicians view prone positioning as beneficial in ARDS, recent data suggest that the minority of ICU nurses have the same impression. The COVID pandemic has raised particularly challenges in terms of availability of personn…	2020	49	6	686-687	EXCLUDED	NOT RELEVANT
Cour, M., Simon, M., Argaud, L., Monneret, G. and Venet, F.	Effects of dexamethasone on immune dysfunction and ventilator-associated pneumonia in COVID-19 acute respiratory distress syndrome: an observational study	J Intensive Care	Dexamethasone improves survival of patients with COVID-19 acute respiratory distress syndrome, but might shorten the delay between the start of invasive mechanical ventilation and the occurrence of ventilator-associated pneumonia, suggesting possible worsening of COVID-19-induced immune dysfunction with this treatment. In a prospective observational study, we found that mechanically ventilated pa…	2021	9	1	64	EXCLUDED	NOT RELEVANT
Cremer, Paul C., Abbate, Antonio, Hudock, Kristin, McWilliams, Carla, Mehta, Jinesh, Chang, Steven Y., Sheng, Calvin C., Van Tassell, Benjamin, Bonaventura, Aldo, Vecchié, Alessandra, Carey, Brenna, Wang, Qiuqing, Wolski, Katherine E., Rajendram, Prabalini, Duggal, Abhijit, Wang, Tisha S., Paolini, John F., Trapnell, Bruce C., Gladish, Deborah, Myers, Karen, Kuramochi, Yuki, Sewell, Christina, Ba…	Mavrilimumab in patients with severe COVID-19 pneumonia and systemic hyperinflammation (MASH-COVID): an investigator initiated, multicentre, double-blind, randomised, placebo-controlled trial	The Lancet Rheumatology	Summary Background In patients with COVID-19, granulocyte-macrophage colony stimulating factor (GM-CSF) might be a mediator of the hyperactive inflammatory response associated with respiratory failure and death. We aimed to evaluate whether mavrilimumab, a monoclonal antibody to the GM-CSF receptor, would improve outcomes in patients with COVID-19 pneumonia and systemic hyperinflammation. Methods…	2021	3	6	e410-e418	EXCLUDED	NOT RELEVANT
Criee, C. P. and Laier-Groeneveld, G.	Pathophysiology, diagnostics and treatment of the respiratory pump	Pneumologe	Diseases of the lung result in oxygen deficiency, hypoxemia, with the indications for oxygen supplementation, whereas hypercapnia and dyspnea are consequences of disorders and failure of the ventilatory pump, which need to be treated by mechanical ventilation. Early diagnostics enable a timely noninvasive ventilation treatment and can prevent overt ventilatory failure and avoid acute invasive ven…	2021	18	1	2022-12-03	EXCLUDED	NOT RELEVANT
Cross, Gail, Ho, Jessica S. Y., Zacharias, William, Jeyasekharan, Anand D. and Marazzi, Ivan	Emergency drug use in a pandemic: Harsh lessons from COVID-19	Cell	The scientific and clinical communities have both experienced several harsh lessons on clinical care management and drug development during the COVID-19 pandemic. Here, we discuss several key lessons learned and describe a framework within which our two communities can work together and invest in to improve future pandemic responses.	2021	184	22	5497-5500	EXCLUDED	NOT RELEVANT
Crowley, Conor P., Merriam, Louis T., Mueller, Alisa A., Tamura, Tomoyoshi, DeGrado, Jeremy R., Haider, Hibah, Salciccioli, Justin D. and Kim, Edy Y.	Protocol for assessing and predicting acute respiratory decline in hospitalized patients	STAR Protocols	Summary This protocol aids both new and experienced researchers in designing retrospective clinical and translational studies of acute respiratory decline in hospitalized patients. This protocol addresses (1) the basics of respiratory failure and electronic health record research, (2) defining patient cohorts as “mild, progressive, or severe” instead of “ICU versus non-ICU”, (3) adapting physiolo…	2021	2	2	100545	EXCLUDED	NOT RELEVANT
Cui, W., Yousaf, N., Bhosle, J., Ahmed, M., McDonald, F., Locke, I., O'Brien, M., Minchom, A. R., Lee, R. and Popat, S.	Real-world outcomes in thoracic cancer patients (pts) with severe acute respiratory syndrome coronavirus 2 (COVID-19): Single UK institution experience	Annals of Oncology	Background: Globally, United Kingdom (UK) has the second highest mortality rate from COVID-19. Risk factors include cancer and lung disease; thus thoracic cancer pts are especially vulnerable. Method(s): Thoracic cancer pts diagnosed with COVID-19 (PCR, radiological or clinical) at a UK academic centre between March-May 2020 were included. Data were extracted from pts records. Demographics, treat…	2020	31	Supplement 4	S1020-S1021	EXCLUDED	NOT RELEVANT
Cummings, M. J., Baldwin, M. R., Abrams, D., Jacobson, S. D., Meyer, B. J., Balough, E. M., Aaron, J. G., Claassen, J., Rabbani, L. E., Hastie, J., Hochman, B. R., Salazar-Schicchi, J., Yip, N. H., Brodie, D. and O'Donnell, M. R.	Epidemiology, clinical course, and outcomes of critically ill adults with COVID-19 in New York City: a prospective cohort study	Lancet	BACKGROUND: Over 40 000 patients with COVID-19 have been hospitalised in New York City (NY, USA) as of April 28, 2020. Data on the epidemiology, clinical course, and outcomes of critically ill patients with COVID-19 in this setting are needed. METHODS: This prospective observational cohort study took place at two NewYork-Presbyterian hospitals affiliated with Columbia University Irving Medical Ce…	2020	395	10239	1763-1770	EXCLUDED	NOT RELEVANT
Cumpstey, A. F., Oldman, A. H., Smith, A. F., Martin, D. and Grocott, M. P.	Oxygen targets in the intensive care unit during mechanical ventilation for acute respiratory distress syndrome: a rapid review	Cochrane Database Syst Rev	BACKGROUND: Supplemental oxygen is frequently administered to patients with acute respiratory distress syndrome (ARDS), including ARDS secondary to viral illness such as coronavirus disease 19 (COVID-19). An up-to-date understanding of how best to target this therapy (e.g. arterial partial pressure of oxygen (PaO(2)) or peripheral oxygen saturation (SpO(2)) aim) in these patients is urgently requ…	2020	9	9	Cd013708	EXCLUDED	NOT RELEVANT
da Silva-Knihs, Neide, Erbs-Pessoa, João Luis, Pestana-Magalhães, Aline Lima, Schuantes-Paim, Sibele Maria, Fischer-Wachholz, Laísa, Lima-Silva, Elza and de Aguiar-Roza, Bartira	Validating potential organ and tissue donors in the middle of the COVID-19 pandemic: Scoping review and recommendations construction	Enfermería Intensiva	Objective To identify the available information to support registered nurses’ clinical decisions in assessing and validating potential organ and tissue donors during the COVID-19 pandemic. Method This is a scoping review developed in six stages. The sixth stage was developed with registered nurses who work in the Brazil Organ Donation System. To consolidate the information and prepare all assumpt…	2021				EXCLUDED	NOT RELEVANT
Dabbagh, A., Rajaei, S., Ghahremani, M., Fathi, M., Massoudi, N., Tavana, S., Fani, K., Nooraee, N., Malekpour Alamdari, N., Besharat, S. and et al.	The effect of surfactant on clinical outcome of patients with COVID-19 under mechanical ventilation: a structured summary of a study protocol for a randomised controlled trial	Trials	Objectives: Assessing the effect of surfactant on clinical outcome in patients with COVID‐19 under mechanical ventilation Trial design: Single centre, two arm, parallel group (1:1 allocation ratio), randomised superiority trial with blinded care and outcome assessment. Participants: Inclusion criteria: Adult COVID‐19 patients admitted to the ICU in Modarres hospital, Tehran, Iran (age range of 18…	2020	21	1		EXCLUDED	NOT RELEVANT
Dai, Sheng-Ming, Tong, Qiang, Cui, Ran, Zhu, Ying, Wang, Yulan, Chen, Xiao-Hua and Li, Qiang	Tocilizumab in the treatment of coronavirus disease 2019 pneumonia: Real-world data from a case series	Future Virology	Aim: Coronavirus disease 2019 is a life-threatening disease and how to improve survival of the patients is of great importance. Objective(s): To determine whether tocilizumab (TCZ) shows favorable results in coronavirus disease 2019 patients. Material(s) and Method(s): A retrospective study of four patients who received TCZ was conducted from 19 February to 31 March 2020 at Leishenshan Hospital, …	2021	16	5	321-329	EXCLUDED	NOT RELEVANT
Dalekos, G. N., Stefos, A., Georgiadou, S., Lygoura, V., Michail, A., Ntaios, G., Samakidou, A., Giannoulis, G., Gabeta, S., Vlychou, M., Petinaki, E., Leventogiannis, K., Giamarellos-Bourboulis, E. J. and Gatselis, N. K.	Lessons from pathophysiology: Use of individualized combination treatments with immune interventional agents to tackle severe respiratory failure in patients with COVID-19	Eur J Intern Med	Aims Infection by severe acute respiratory syndrome coronavirus-2 (SARS-CoV-2) may lead to the development of severe respiratory failure. In hospitalized-patients, prompt interruption of the virus-driven inflammatory process by using combination treatments seems theoretically of outmost importance. Our aim was to investigate the hypothesis of multifaceted management of these patients. Methods A t…	2021	88		52-62	EXCLUDED	NOT RELEVANT
D'Amore, J., Meigher, S., Patterson, E., Sanapala, S., Tarr, M., Leisman, D., Jones, M., Moskovitz, J. B., Offenbacher, J. and Sperling, J.	Intubation outcomes and practice trends during the initial New York SARS-COV-19 surge at an academic, level 1 trauma, urban emergency department	J Am Coll Emerg Physicians Open	OBJECTIVES: The goal of this study was to describe outcomes and associated characteristics of patients who were intubated during the initial (3/2020-4/2020) New York City surge of the severe acute respiratory syndrome coronavirus 2 (COVID-19) pandemic, during which time we were confronted by an unknown and unprecedented respiratory distress syndrome with extremely high degrees of morbidity and mo…	2021	2	6	e12563	EXCLUDED	NOT RELEVANT
Dan, P., Birgit, F., Matei, M., Vuillemin, V., Ottenin, H., Maureira, P. J. and Vanhuyse, F.	Outbreak of SARS-CoV-2: challenge for diagnosis and medical management in patients with left ventricular assist device: a case series	Eur Heart J Case Rep	BACKGROUND: The outbreak of coronavirus disease 2019 (COVID-19) exposes vulnerable patients to high risk of mortality. Patients with left ventricular assist device (LVAD) usually have symptoms such as cough, fever, and shortness of breath because of their cardiac condition and comorbidity, therefore these related symptoms challenge the correct diagnosis in time within the COVID-19 pandemic. CASE …	2021	5	3	ytaa447	EXCLUDED	NOT RELEVANT
Dang, Michael, Pastores, Stephen, Chawla, Sanjay, Isbell, James, Tayban, Kate, Ammirati, Christine, Barzola, Melissa and Halpern, Neil	CHARACTERISTICS AND ICU OUTCOMES OF PATIENTS WITH CANCER WITH ACUTE RESPIRATORY FAILURE DUE TO COVID-19	Chest	SESSION TITLE: Lessons from the ICU: What have We Learned about the Management of COVID-19 SESSION TYPE: Original Investigations PRESENTED ON: October 18-21, 2020 PURPOSE: The purpose of this study is to describe the characteristics and outcomes of critically ill patients with cancer and severe acute respiratory syndrome coronavirus 2 (SARS-CoV-2) infection. METHOD(S): We reviewed the clinical ch…	2020	158	4 Supplement	A596-A597	EXCLUDED	NOT RELEVANT
Daniel, P., Mecklenburg, M., Massiah, C., Joseph, M. A., Wilson, C., Parmar, P., Rosengarten, S., Maini, R., Kim, J., Oomen, A. and Zehtabchi, S.	Non-invasive positive pressure ventilation versus endotracheal intubation in treatment of COVID-19 patients requiring ventilatory support	Am J Emerg Med	IMPORTANCE: Initial guidelines recommended prompt endotracheal intubation rather than non-invasive ventilation (NIV) for COVID-19 patients requiring ventilator support. There is insufficient data comparing the impact of intubation versus NIV on patient-centered outcomes of these patients. OBJECTIVE: To compare all-cause 30-day mortality for hospitalized COVID-19 patients with respiratory failure …	2021	43		103-108	EXCLUDED	NOT RELEVANT
Darbandi, Atieh, Asadi, Arezoo, Ghanavati, Roya, Afifirad, Roghayeh, Darb Emamie, Amir, kakanj, Maryam and Talebi, Malihe	The effect of probiotics on respiratory tract infection with special emphasis on COVID-19: Systemic review 2010–20	International Journal of Infectious Diseases	To evaluate the effects of probiotics on respiratory tract infection (RTI) a systematic review of randomized controlled trials (RCTs) from January 2010 to January 2020 was conducted. The PubMed, Google Scholar, Embase, Scopus, Clinicaltrials.gov, and International Clinical Trials Registry Platform databases were systematically searched for the following keywords: respiratory tract infection, prob…	2021	105		91-104	EXCLUDED	NOT RELEVANT
Dargent, Auguste, Chatelain, Emeric, Antoine, Meghann, Baudry, Thomas, Bertrand, Pierre-Jean, Bougnaud, Joanna, Charbonnieras, Francois, Damien, Matthieu, Delsol, Camille, Gimet, Pierre, Moutou, Alan, Nourry, Emilie, Pinede, Alexandre, Lougnon, Zoe, Roccia, Hugo, Romain, Marine, Simon, Marie, Srage, Karine, Venet, Matthieu, Kreitmann, Louis, Cour, Martin, Argaud, Laurent and Quenot, Jean-Pierre	Lung ultrasound score to monitor COVID-19 pneumonia progression in patients with ARDS	PLoS ONE	COVID-19 pneumonia typically begins with subpleural ground glass opacities with progressive extension on computerized tomography studies. Lung ultrasound is well suited to this interstitial, subpleural involvement, and it is now broadly used in intensive care units (ICUs). The extension and severity of lung infiltrates can be described numerically with a reproducible and validated lung ultrasound…	2020	15	7 July	e0236312	EXCLUDED	NOT RELEVANT
Dargent, Auguste, Chatelain, Emeric, Si-Mohamed, Salim, Simon, Marie, Baudry, Thomas, Kreitmann, Louis, Quenot, Jean-Pierre, Cour, Martin and Argaud, Laurent	Lung ultrasound score as a tool to monitor disease progression and detect ventilator-associated pneumonia during COVID-19-associated ARDS	Heart & Lung	Background Lung ultrasound can accurately detect pandemic coronavirus disease (COVID-19) pulmonary lesions. A lung ultrasound score (LUS) was developed to improve reproducibility of the technique. Objectives To evaluate the clinical value of LUS monitoring to guide COVID-19-associated acute respiratory distress syndrome (ARDS) management. Methods We conducted a single center, prospective observat…	2021	50	5	700-705	EXCLUDED	NOT RELEVANT
Darwesh, Ahmed M., Bassiouni, Wesam, Sosnowski, Deanna K. and Seubert, John M.	Can N-3 polyunsaturated fatty acids be considered a potential adjuvant therapy for COVID-19-associated cardiovascular complications?	Pharmacology & Therapeutics	Coronavirus disease 2019 (COVID-19), caused by the Severe Acute Respiratory Syndrome Coronavirus 2 (SARS-CoV-2), has currently led to a global pandemic with millions of confirmed and increasing cases around the world. The novel SARS-CoV-2 not only affects the lungs causing severe acute respiratory dysfunction but also leads to significant dysfunction in multiple organs and physiological systems i…	2021	219		107703	EXCLUDED	NOT RELEVANT
Dasari, Subramanyam	Chapter 8 - Advances in vaccination to combat pandemic outbreaks	Book Section	Vaccines are one of the most successful public health interventions in our history, after the development of the first vaccine more than 200 years ago, vaccinations have greatly decreased the burden of infectious diseases and protected from several pandemics worldwide (eradication of smallpox, near eradication of polio). A multitude of research efforts focuses on the improvement of established va…	2021				EXCLUDED	NOT RELEVANT
de Almeida, Sinara Mônica Vitalino, Santos Soares, José Cleberson, dos Santos, Keriolaine Lima, Alves, Josival Emanuel Ferreira, Ribeiro, Amélia Galdino, Jacob, Íris Trindade Tenório, da Silva Ferreira, Cindy Juliane, dos Santos, Jéssica Celerino, de Oliveira, Jamerson Ferreira, de Carvalho Junior, Luiz Bezerra and de Lima, Maria do Carmo Alves	COVID-19 therapy: What weapons do we bring into battle?	Bioorganic & Medicinal Chemistry	Urgent treatments, in any modality, to fight SARS-CoV-2 infections are desired by society in general, by health professionals, by Estate-leaders and, mainly, by the scientific community, because one thing is certain amidst the numerous uncertainties regarding COVID-19: knowledge is the means to discover or to produce an effective treatment against this global disease. Scientists from several area…	2020	28	23	115757	EXCLUDED	NOT RELEVANT
De Greef, E., Vandebroek, A., Vanfleteren, L., De Corte, W. and Lamote, S.	The impact of dexamethasone on clinical outcome of patients with COVID-19 admitted to ICU. A retrospective, single-center cohort study	Intensive Care Medicine Experimental	Introduction: When the Coronavirus Disease 19 (COVID-19) pandemic emerged in spring 2020, there was no effective treatment available. In a recent randomized clinical trial dexamethasone (DXM), a pure glucocorticoid agonist, was shown to have a beneficial impact on outcome of patients with Acute Respiratory Distress Syndrome (ARDS). As severe COVID-19 is characterized by an excessive systemic infl…	2020	8	SUPPL 2		EXCLUDED	NOT RELEVANT
de Salis, Larissa Vedovato Vilela, de Oliveira, Gislane Lelis Vilela, Oliveira, Camilla Narjara Simao, Pinzan, Camila Figueiredo and Cardoso, Cristina Ribeiro de Barros	Microbiota Modulation of the Gut-Lung Axis in COVID-19	Frontiers in Immunology	COVID-19 is an infectious disease caused by the Severe Acute Respiratory Syndrome Coronavirus-2 (SARS-CoV-2), and according to the World Health Organization (WHO), to date, SARS-CoV-2 has already infected more than 91.8 million people worldwide with 1,986,871 deaths. This virus affects mainly the respiratory system, but the gastrointestinal tract (GIT) is also a target, meanwhile SARS-CoV-2 was a…	2021	12		635471	EXCLUDED	NOT RELEVANT
de Terwangne, C., Sorgente, A., Tortora, R., Cheung, D., Duprez, F., Place, S., Lechien, J. R., Capulzini, L., Cubber, M., Saussez, S., Taccone, F. S. and Mashayekhi, S.	Mortality Rate and Predictors Among Patients with COVID-19 Related Acute Respiratory Failure Requiring Mechanical Ventilation: a Retrospective Single Centre Study	J Crit Care Med (Targu Mures)	AIM: The objective of the study was to assess mortality rates in COVID-19 patients suffering from acute respiratory distress syndrome (ARDS) who also requiring mechanical ventilation. The predictors of mortality in this cohort were analysed, and the clinical characteristics recorded. MATERIAL AND METHOD: A single centre retrospective study was conducted on all COVID-19 patients admitted to the in…	2021	7	1	21-27	EXCLUDED	NOT RELEVANT
DeGrado, J. R., Szumita, P. M., Schuler, B. R., Dube, K. M., Lenox, J., Kim, E. Y., Weinhouse, G. L. and Massaro, A. F.	Evaluation of the Efficacy and Safety of Inhaled Epoprostenol and Inhaled Nitric Oxide for Refractory Hypoxemia in Patients With Coronavirus Disease 2019	Crit Care Explor	OBJECTIVES: The objectives of this study were to evaluate the efficacy and safety of inhaled epoprostenol and inhaled nitric oxide in patients with refractory hypoxemia secondary to coronavirus disease 2019. DESIGN: Retrospective single-center study. SETTING: ICUs at a large academic medical center in the United States. PATIENTS: Thirty-eight adult critically ill patients with coronavirus disease…	2020	2	10	e0259	EXCLUDED	NOT RELEVANT
Delaleu, Jérémie, Deniau, Benjamin, Battistella, Maxime, de Masson, Adèle, Bensaid, Benoit, Jachiet, Marie, Lazaridou, Ingrid, Bagot, Martine, Bouaziz, Jean-David, Archer, G., Benattia, A., Bergeron, A., Bondeelle, L., Bouaziz, J. D., Bouda, D., Boutboul, D., Brindel, Berthon I., Bugnet, E., Caillat Zucman, S., Cassonnet, S., Celli Lebras, K., Chabert, J., Chevret, S., Clément, M., Davoine, C., D…	Acute generalized exanthematous pustulosis induced by hydroxychloroquine prescribed for COVID-19	The Journal of Allergy and Clinical Immunology: In Practice		2020	8	8	2777-2779.e1	EXCLUDED	NOT RELEVANT
Deliwala, Smit S., Ponnapalli, Anoosha, Bachuwa, Ghassan, Seedahmed, Elfateh, Berrou, Mohammed and Chandran, Arul	A 29-year-old male with a fatal case of covid-19 acute respiratory distress syndrome (Cards) and ventilator-induced lung injury (vili)	American Journal of Case Reports	Patient: Male, 29-year-old Final Diagnosis: Acute respiratory distress syndrome (ARDS) * COVID-19 *multi organ failure/septic shock * pneumothorax Symptoms: Cough * dyspnea * fatigue * myalgia Medication: - Clinical Procedure: Mechanical ventilation * thoracentesis Specialty: Critical Care Medicine Objective: Unknown ethiology Background: COVID-19 patients that develop acute respiratory distress …	2020	21		2022-06-01	EXCLUDED	NOT RELEVANT
Della Porta, Alessandra, Bornstein, Kasha, Coye, Austin, Montrief, Tim, Long, Brit and Parris, Mehruba Anwar	Acute chloroquine and hydroxychloroquine toxicity: A review for emergency clinicians	The American Journal of Emergency Medicine	Background Acute chloroquine and hydroxychloroquine toxicity is characterized by a combination of direct cardiovascular effects and electrolyte derangements with resultant dysrhythmias and is associated with significant morbidity and mortality. Objective This review describes acute chloroquine and hydroxychloroquine toxicity, outlines the complex pathophysiologic derangements, and addresses the e…	2020	38	10	2209-2217	EXCLUDED	NOT RELEVANT
Deng, F., Zhang, L., Lyu, L., Lu, Z., Gao, D., Ma, X., Guo, Y., Wang, R., Gong, S. and Jiang, W.	Increased levels of ferritin on admission predicts intensive care unit mortality in patients with COVID-19	Med Clin (Engl Ed)	BACKGROUND: The aim of this study was to evaluate hyperferritinemia could be a predicting factor of mortality in hospitalized patients with coronavirus disease-2019 (COVID-19). METHODS: A total of 100 hospitalized patients with COVID-19 in intensive care unit (ICU) were enrolled and classified into moderate (n = 17), severe (n = 40) and critical groups (n = 43). Clinical information and laborator…	2021	156	7	324-331	EXCLUDED	NOT RELEVANT
Dequin, P. F., Heming, N., Meziani, F., Plantefève, G., Voiriot, G., Badié, J., François, B., Aubron, C., Ricard, J. D., Ehrmann, S. and et al.	Effect of Hydrocortisone on 21-Day Mortality or Respiratory Support Among Critically Ill Patients With COVID-19: a Randomized Clinical Trial	JAMA	Importance: Coronavirus disease 2019 (COVID‐19) is associated with severe lung damage. Corticosteroids are a possible therapeutic option. Objective: To determine the effect of hydrocortisone on treatment failure on day 21 in critically ill patients with severe acute respiratory syndrome coronavirus 2 (SARS‐CoV‐2) infection and acute respiratory failure. Design, Setting, and Participants: Multicen…	2020	324	13	1298‐1306	EXCLUDED	NOT RELEVANT
Deruelle, Emilie, Ben Hadj Salem, Omar, Pichereau, Claire, Outin, Herve, Sep Hieng, Sonnthida and Jamme, Matthieu	Immune thrombocytopenia in a patient with COVID-19	International Journal of Hematology	This case report describes immune thrombocytopenic purpura in a 41-year-old man hospitalized in the intensive-care unit for COVID-19, 13 days after the onset of COVID-19 symptoms with respiratory failure at admission. Acute respiratory distress syndrome was treated with, among other drugs, low-molecular-weight heparin. On day 8, his platelet count began descending rapidly. On day 10, heparin trea…	2020	112	6	883-888	EXCLUDED	NOT RELEVANT
Devlin, John W., Seth, Bhavna, Train, Sarah and Needham, Dale M.	Maintaining light sedation is important: next steps for research	Thorax	Correspondence to Dr John W Devlin, Pulmonary and Critical Care Medicine, Brigham and Women's Hospital, Boston, MA 02115, USA; j.devlin@northeastern.edu Critically ill adults are frequently administered continuous sedative and/or opioid infusions, based on clinicians’ intentions of optimising comfort, facilitating mechanical ventilation and promoting safety.1 Deep sedation, more prevalent during …	2021	76	11	1069-1070	EXCLUDED	NOT RELEVANT
Dhampalwar, Swapnil, Saigal, Sanjiv and Soin, Arvinder S.	Treatment Armamentarium of COVID-19: Evolving Strategies and Evidence So Far	Journal of Clinical and Experimental Hepatology	The outbreak of SARS-CoV-2 started in Hubei province of China in December 2019 and rapidly spread all over the world. It has infected more than 7 million people worldwide and has pushed half of the world in a state of lockdown. There is an urgent unmet need of interventions both for prevention and treatment of this disease and more than 500 clinical trials are ongoing in this regard. At present, …	2020	10	6	599-609	EXCLUDED	NOT RELEVANT
Dheir, H., Sipahi, S., Yaylacı, S., Çetin, E. S., Genç, A. B., Fırat, N., Köroğlu, M., Muratdağı, G., Tomak, Y., Özmen, K., Ateş Ö, F. and Karabay, O.	Clinical course of COVID-19 disease in immunosuppressed renal transplant patients	Turk J Med Sci	BACKGROUND/AIM: We aimed to identify clinical settings of renal transplant patients with COVID-19. MATERIALS AND METHODS: In this retrospective study, we included kidney transplant inpatients with laboratory confirmed COVID-19 who had been discharged or had died by October 1st, 2020. Characteristics of the patients, including basal and last outpatient biochemical parameters were recorded. Discont…	2021	51	2	428-434	EXCLUDED	NOT RELEVANT
Diaz, Alex, Patel, Dolly, Sayedy, Najia and Anjum, Fatima	COVID-19 and Spontaneous Pneumomediastinum: A case series	Heart & Lung	COVID-19 is a relatively new and rapidly emerging disease. Given current knowledge of the disease process, it is of the utmost importance to gain further insight into its different clinical manifestations. In this report we describe three cases involving Hispanic males with COVID-19 all of whom developed pneumomediastinum during their hospital course. We want to emphasize the importance of this a…	2021	50	2	202-205	EXCLUDED	NOT RELEVANT
Díaz, E., Amézaga Menéndez, R., Vidal Cortés, P., Escapa, M. G., Suberviola, B., Serrano Lázaro, A., Marcos Neira, P., Quintana Díaz, M. and Catalán González, M.	Pharmacological treatment of COVID-19: Narrative review of the Working Group in Infectious Diseases and Sepsis (GTEIS) and the Working Groups in Transfusions and Blood Products (GTTH)	Medicina Intensiva (English Edition)	Infection by the SARS-CoV-2 virus, known as COVID-19 (COronaVIrus Disease-19) was initially detected in China in December 2019, and has subsequently spread rapidly throughout the world, to the point that on March 11 the World Health Organization (WHO) reported that the outbreak could be defined as a pandemic. COVID-19 disease ranges from mild flu-like episodes to other serious and even life-threa…	2021	45	2	104-121	EXCLUDED	NOT RELEVANT
Diaz, R. A., Graf, J., Zambrano, J. M., Ruiz, C., Espinoza, J. A., Bravo, S. I., Salazar, P. A., Bahamondes, J. C., Castillo, L. B., Gajardo, A. I. J., Kursbaum, A., Ferreira, L. L., Valenzuela, J., Castillo, R. E., Pérez-Araos, R. A., Bravo, M., Aquevedo, A. F., González, M. G., Pereira, R., Ortega, L., Santis, C., Fernández, P. A., Cortés, V. and Cornejo, R. A.	Extracorporeal Membrane Oxygenation for COVID-19-associated Severe Acute Respiratory Distress Syndrome in Chile: A Nationwide Incidence and Cohort Study	Am J Respir Crit Care Med	Rationale: The role of and needs for extracorporeal membrane oxygenation (ECMO) at a population level during the coronavirus disease (COVID-19) pandemic have not been completely established. Objectives: To identify the cumulative incidence of ECMO use in the first pandemic wave and to describe the Nationwide Chilean cohort of ECMO-supported patients with COVID-19. Methods: We conducted a populati…	2021	204	1	34-43	EXCLUDED	NOT RELEVANT
Dioh, W., Chabane, M., Tourette, C., Azbekyan, A., Morelot-Panzini, C., Hajjar, L. A., Lins, M., Nair, G. B., Whitehouse, T., Mariani, J. and et al.	Testing the efficacy and safety of BIO101, for the prevention of respiratory deterioration, in patients with COVID-19 pneumonia (COVA study): a structured summary of a study protocol for a randomised controlled trial	Trials	Objectives: As of December, 1st, 2020, coronavirus disease 2019 (COVID‐19) caused by SARS‐CoV‐2, resulted in more than 1 472 917 deaths worldwide and death toll is still increasing exponentially. Many COVID‐19 infected people are asymptomatic or experience moderate symptoms and recover without medical intervention. However, older people and those with comorbid hypertension, diabetes, obesity, or …	2021	22	1		EXCLUDED	NOT RELEVANT
Dixon, Barry, Smith, Roger J., Campbell, Duncan J., Moran, John L., Doig, Gordon S., Rechnitzer, Thomas, MacIsaac, Christopher M., Simpson, Nicholas, van Haren, Frank M. P., Ghosh, Angajendra N., Gupta, Sachin, Broadfield, Emma J. C., Crozier, Timothy M. E., French, Craig and Santamaria, John D.	Nebulised heparin for patients with or at risk of acute respiratory distress syndrome: a multicentre, randomised, double-blind, placebo-controlled phase 3 trial	The Lancet Respiratory Medicine	Summary Background Mechanical ventilation in intensive care for 48 h or longer is associated with the acute respiratory distress syndrome (ARDS), which might be present at the time ventilatory support is instituted or develop afterwards, predominantly during the first 5 days. Survivors of prolonged mechanical ventilation and ARDS are at risk of considerably impaired physical function that can per…	2021	9	4	360-372	EXCLUDED	NOT RELEVANT
Dognon, N., Gaudet, A., Parmentier-Decrucq, E., Normandin, S., Vincentelli, A., Moussa, M., Poissy, J., Duburcq, T. and Lille Intensive Care, Covid-Group	Extracorporeal Membrane Oxygenation for COVID 2019-Acute Respiratory Distress Syndrome: Comparison between First and Second Waves (Stage 2)	J Clin Med	We aimed to compare the outcomes of patients under veno-venous extracorporeal membrane oxygenation (V-V ECMO) for COVID-19-Acute Respiratory Distress Syndrome (CARDS) between the first and the second wave. From 1 March 2020 to 30 November 2020, fifty patients requiring a V-V ECMO support for CARDS were included. Patient demographics, pre-ECMO, and day one, three, and seven on-ECMO data and outcom…	2021	10	21		EXCLUDED	NOT RELEVANT
Doher, M. P., Torres de Carvalho, F. R., Scherer, P. F., Matsui, T. N., Ammirati, A. L., Caldin da Silva, B., Barbeiro, B. G., Carneiro, F. D., Corrêa, T. D., Ferraz, L. J. R., Dos Santos, B. F. C., Pereira, V. G., Batista, M. C., Monte, J. C. M., Santos, O. F. P., Bellomo, R., Serpa Neto, A. and Durão, M. S.	Acute Kidney Injury and Renal Replacement Therapy in Critically Ill COVID-19 Patients: Risk Factors and Outcomes: A Single-Center Experience in Brazil	Blood Purif	BACKGROUND: Critically ill patients with COVID-19 may develop multiple organ dysfunction syndrome, including acute kidney injury (AKI). We report the incidence, risk factors, associations, and outcomes of AKI and renal replacement therapy (RRT) in critically ill COVID-19 patients. METHODS: We performed a retrospective cohort study of adult patients with COVID-19 diagnosis admitted to the intensiv…	2021	50	2022-05-04	520-530	EXCLUDED	NOT RELEVANT
Donamou, J., Touré, A., Camara, A. Y., Camara, D., Camara, M. L., Traoré, A. D., Camara, M. M., Bangoura, A., Dramé, B. A., Sossa, L. K., Abékan, J. R., Edemessi, A. I. and Saliou, S. M.	Predictive factors of mortality in patients with COVID-19 in Guinea: analysis of the first 140 cases admitted to intensive care unit	Pan Afr Med J	INTRODUCTION: the objective was to identify the predictive factors contributing to COVID-related deaths in Intensive Care Unit. METHODS: this was a 4-month (12(th) March to 12(th) July 2020) cross sectional study carried out in the intensive care unit of the COVID treatment center of Donka National Hospital, the only hospital with a COVID intensive care unit in Guinea. RESULTS: during our period …	2021	38		205	EXCLUDED	NOT RELEVANT
dos Santos, Wagner Gouvea	Natural history of COVID-19 and current knowledge on treatment therapeutic options	Biomedicine & Pharmacotherapy	Despite intense research there is currently no effective vaccine available against the new severe acute respiratory syndrome coronavirus-2 (SARS-CoV-2) emerged in the later 2019 and responsible for the COVID-19 pandemic. This infectious and communicable disease has become one of the major public health challenges in the world. The clinical management of COVID-19 has been limited to infection prev…	2020	129		110493	EXCLUDED	NOT RELEVANT
Douedi, Steven, Albayati, Asseel, Alfraji, Nasam, Mazahir, Usman and Costanzo, Eric	Successful maternal and fetal outcomes in COVID-19 pregnant women: An institutional approach	American Journal of Case Reports	Objective: Management of emergency care Background: Novel Coronavirus 2019 (COVID-19) has been defined as a pandemic infecting millions of individuals with a significantly high mortality and morbidity rate. Treatment and management for pregnant patients infected with COVID-19 has been poorly described in the literature. Furthermore, vertical transmission of COVID-19 to the fetus has been poorly d…	2020	21		2022-03-01	EXCLUDED	NOT RELEVANT
Douglas, I. S., Rosenthal, C. A., Swanson, D. D., Hiller, T., Oakes, J., Bach, J., Whelchel, C., Pickering, J., George, T., Kearns, M., Hanley, M., Mould, K., Roark, S., Mansoori, J., Mehta, A., Schmidt, E. P. and Neumeier, A.	Safety and Outcomes of Prolonged Usual Care Prone Position Mechanical Ventilation to Treat Acute Coronavirus Disease 2019 Hypoxemic Respiratory Failure	Crit Care Med	OBJECTIVES: Prone position ventilation is a potentially life-saving ancillary intervention but is not widely adopted for coronavirus disease 2019 or acute respiratory distress syndrome from other causes. Implementation of lung-protective ventilation including prone positioning for coronavirus disease 2019 acute respiratory distress syndrome is limited by isolation precautions and personal protect…	2021	49	3	490-502	EXCLUDED	NOT RELEVANT
Dreier, E., Malfertheiner, M. V., Dienemann, T., Fisser, C., Foltan, M., Geismann, F., Graf, B., Lunz, D., Maier, L. S., Müller, T., Offner, R., Peterhoff, D., Philipp, A., Salzberger, B., Schmidt, B., Sinner, B. and Lubnow, M.	ECMO in COVID-19-prolonged therapy needed? A retrospective analysis of outcome and prognostic factors	Perfusion	BACKGROUND: The role of venovenous extracorporeal membrane oxygenation (VV ECMO) in patients with COVID-19-induced acute respiratory distress syndrome (ARDS) still remains unclear. Our aim was to investigate the clinical course and outcome of those patients and to identify factors associated with the need for prolonged ECMO therapy. METHODS: A retrospective single-center study on patients with VV…	2021	36	6	582-591	EXCLUDED	NOT RELEVANT
Dres, M., Hajage, D., Lebbah, S., Kimmoun, A., Pham, T., Béduneau, G., Combes, A., Mercat, A., Guidet, B., Demoule, A. and Schmidt, M.	Characteristics, management, and prognosis of elderly patients with COVID-19 admitted in the ICU during the first wave: insights from the COVID-ICU study : Prognosis of COVID-19 elderly critically ill patients in the ICU	Ann Intensive Care	BACKGROUND: The COVID-19 pandemic is a heavy burden in terms of health care resources. Future decision-making policies require consistent data on the management and prognosis of the older patients (> 70 years old) with COVID-19 admitted in the intensive care unit (ICU). METHODS: Characteristics, management, and prognosis of critically ill old patients (> 70 years) were extracted from the internat…	2021	11	1	77	INCLUDED	TITLE RELEVANT
Dries, David J.	Coronavirus Disease 2019: From Intensive Care Unit to the Long Haul—Part 2	Air Medical Journal		2021	40	5	298-302	EXCLUDED	NOT RELEVANT
Dries, David J.	Coronavirus Disease 2019: Women and Children	Air Medical Journal		2021	40	6	371-375	EXCLUDED	NOT RELEVANT
Driggin, Elissa, Madhavan, Mahesh V., Bikdeli, Behnood, Chuich, Taylor, Laracy, Justin, Biondi-Zoccai, Giuseppe, Brown, Tyler S., Der Nigoghossian, Caroline, Zidar, David A., Haythe, Jennifer, Brodie, Daniel, Beckman, Joshua A., Kirtane, Ajay J., Stone, Gregg W., Krumholz, Harlan M. and Parikh, Sahil A.	Cardiovascular Considerations for Patients, Health Care Workers, and Health Systems During the COVID-19 Pandemic	Journal of the American College of Cardiology	The coronavirus disease 2019 (COVID-19) is an infectious disease caused by severe acute respiratory syndrome coronavirus 2 that has significant implications for the cardiovascular care of patients. First, those with COVID-19 and pre-existing cardiovascular disease have an increased risk of severe disease and death. Second, infection has been associated with multiple direct and indirect cardiovasc…	2020	75	18	2352-2371	EXCLUDED	NOT RELEVANT
Du, Hu, Zhang, Chuanlai, Ran, Xiaoyun, Zhang, An, Zhan, Zhu, Yang, Xin, Song, Yuyan and Yang, Mei	Early Improvement of Acute Respiratory Distress Syndrome in Patients With COVID-19 in the Intensive Care Unit: Retrospective Analysis	JMIR public health and surveillance	BACKGROUND: Since the start of the COVID-19 pandemic, there have been over 2 million deaths globally. Acute respiratory distress syndrome (ARDS) may be the main cause of death. OBJECTIVE(S): This study aimed to describe the clinical features, outcomes, and ARDS characteristics of patients with COVID-19 admitted to the intensive care unit (ICU) in Chongqing, China. METHOD(S): The epidemiology of C…	2021	7	3	e24843	EXCLUDED	NOT RELEVANT
Du, Yingzhen, Zhu, Pingjun, Mu, Mi, Wang, Runsheng, Wang, Xi, Hu, Chao, Ping, Rongyu, Hu, Peng, Li, Tianzhi, Cao, Feng, Xu, Guogang, Tu, Lei, Jin, Yang, Yang, Pengcheng, Hu, Qinyong and Chang, Christopher	Clinical features of 85 fatal cases of COVID-19 from Wuhan: A retrospective observational study	American Journal of Respiratory and Critical Care Medicine	Rationale: The global death toll from coronavirus disease (COVID-19) virus as of May 12, 2020, exceeds 286,000. The risk factors for death were attributed to advanced age and comorbidities but have not been accurately defined. Objective(s): To report the clinical features of 85 fatal cases of COVID-19 in two hospitals in Wuhan. Method(s): Medical records were collected of 85 fatal cases of COVID-…	2020	201	11	1372-1379	EXCLUDED	NOT RELEVANT
Dubosh, N. M., Wong, M. L., Grossestreuer, A. V., Loo, Y. K., Sanchez, L. D., Chiu, D., Leventhal, E. L., Ilg, A. and Donnino, M. W.	Early, awake proning in emergency department patients with COVID-19	Am J Emerg Med	OBJECTIVE: Proning has been shown to improve oxygenation and mortality in certain populations of intubated patients with acute respiratory distress syndrome. Small observational analyses of COVID-19 patients suggest awake proning may lead to clinical improvement. Data on safety and efficacy is lacking. We sought to describe the effect of proning on oxygenation in nonintubated COVID-19 patients. W…	2021	46		640-645	EXCLUDED	NOT RELEVANT
Duecker, R. P., Adam, E. H., Wirtz, S., Gronau, L., Khodamoradi, Y., Eberhardt, F. J., Donath, H., Gutmann, D., Vehreschild, Mjgt, Zacharowski, K., Kreyenberg, H., Chiocchetti, A. G., Zielen, S. and Schubert, R.	The MiR-320 Family Is Strongly Downregulated in Patients with COVID-19 Induced Severe Respiratory Failure	Int J Mol Sci	A high incidence of thromboembolic events associated with high mortality has been reported in severe acute respiratory syndrome coronavirus type 2 (SARS-CoV-2) infections with respiratory failure. The present study characterized post-transcriptional gene regulation by global microRNA (miRNA) expression in relation to activated coagulation and inflammation in 21 critically ill SARS-CoV-2 patients.…	2021	22	19		EXCLUDED	NOT RELEVANT
Dufour, Inès, Werion, Alexis, Belkhir, Leila, Wisniewska, Anastazja, Perrot, Marie, De Greef, Julien, Schmit, Gregory, Jean Cyr, Yombi, Wittebole, Xavier, Pierre-François, Laterre, Jadoul, Michel, Gérard, Ludovic, Morelle, Johann and the, Cusl Covid-Research Group	Serum uric acid, disease severity and outcomes in COVID-19	Critical Care	Background The severity of coronavirus disease 2019 (COVID-19) is highly variable between individuals, ranging from asymptomatic infection to critical disease with acute respiratory distress syndrome requiring mechanical ventilation. Such variability stresses the need for novel biomarkers associated with disease outcome. As SARS-CoV-2 infection causes a kidney proximal tubule dysfunction with uri…	2021	25		2022-12-01	EXCLUDED	NOT RELEVANT
Dulu, Alina, Pastores, Stephen, Silvey, Katherine and Tayban, Kate	SEVERE REFRACTORY IMMUNE THROMBOCYTOPENIA IN AN ONCOLOGY PATIENT WITH COVID-19: RARE BUT FATAL!	Chest	TOPIC: Critical Care TYPE: Global Case Reports INTRODUCTION: Immune thrombocytopenia (ITP) has been associated with COVID-19. We present a case of a patient with COVID-19 who developed severe ITP associated with fatal hemorrhage. CASE PRESENTATION: A 50-year-old-female with history of treated breast and renal cancers presented to the emergency department with cough and fever for 10 days. Nasophar…	2021	160	4 Supplement	A677-A678	EXCLUDED	NOT RELEVANT
Dupuis, C., Bouadma, L., de Montmollin, E., Goldgran-Toledano, D., Schwebel, C., Reignier, J., Neuville, M., Ursino, M., Siami, S., Ruckly, S., Alberti, C., Mourvillier, B., Bailly, S., Grapin, K., Laurent, V., Buetti, N., Gainnier, M., Souweine, B. and Timsit, J. F.	Association Between Early Invasive Mechanical Ventilation and Day-60 Mortality in Acute Hypoxemic Respiratory Failure Related to Coronavirus Disease-2019 Pneumonia	Crit Care Explor	OBJECTIVES: About 5% of patients with coronavirus disease-2019 are admitted to the ICU for acute hypoxemic respiratory failure. Opinions differ on whether invasive mechanical ventilation should be used as first-line therapy over noninvasive oxygen support. The aim of the study was to assess the effect of early invasive mechanical ventilation in coronavirus disease-2019 with acute hypoxemic respir…	2021	3	1	e0329	INCLUDED	TITLE RELEVANT
Dushianthan, A., Clark, H., Madsen, J., Mogg, R., Matthews, L., Berry, L., de la Serna, J. B., Batchelor, J., Brealey, D., Hussell, T., Porter, J., Djukanovic, R., Feelisch, M., Postle, A. and Grocott, M. P. W.	Nebulised surfactant for the treatment of severe COVID-19 in adults (COV-Surf): A structured summary of a study protocol for a randomized controlled trial	Trials	OBJECTIVES: SARS-Cov-2 virus preferentially binds to the Angiotensin Converting Enzyme 2 (ACE2) on alveolar epithelial type II cells, initiating an inflammatory response and tissue damage which may impair surfactant synthesis contributing to alveolar collapse, worsening hypoxia and leading to respiratory failure. The objective of this study is to evaluate the feasibility, safety and efficacy of n…	2020	21	1	1014	EXCLUDED	NOT RELEVANT
Eastin, Carly and Eastin, Travis	Clinical Characteristics of Coronavirus Disease 2019 in China: Guan W, Ni Z, Hu Y, et al. N Engl J Med. 2020 Feb 28 [Online ahead of print] DOI: 10.1056/NEJMoa2002032	Journal of Emergency Medicine	The novel coronavirus (SARS-CoV-2, causing COVID-19) was originally isolated in Wuhan, China. This virus spread quickly throughout many countries in Asia and now Europe, Australia, North America, leading the World Health Organization to declare COVID-19 a pandemic. Given the rapid spread of cases, the authors sought to provide analysis of patients with COVID-19, their clinical characteristics, an…	2020	58	4	711-712	EXCLUDED	NOT RELEVANT
Eastin, Carly and Eastin, Travis	Characteristics and Outcomes of 21 Critically Ill Patients with COVID-19 in Washington State: Arentz M, Yim E, Klaff L, et al. JAMA. Published online March 19, 2020. doi:10.1001/jama.2020.4326	Journal of Emergency Medicine	Severe acute respiratory distress syndrome coronavirus 2 (SARS-CoV-2) has spread from China across multiple continents and now is becoming more prevalent in the United States. The first area known to be affected has been in Kirkland, Washington. This case series reports characteristics and outcomes of these initial critical patients. Patients included in this retrospective case series were admitt…	2020	58	4	710	EXCLUDED	NOT RELEVANT
Edwards, D. N., Arguello, A. M., Ponce, B. A., Spitler, C. A. and Quade, J. H.	Early Orthopaedic Trauma Outcomes in COVID-19 Infected Patients: A Case Series	J Orthop Trauma	Orthopaedic trauma presents a unique and complex challenge in the initial phase of the coronavirus 2019 (COVID-19) global crisis. Little is currently known about the surgical practices in orthopaedic emergencies in the early days of the COVID-19 outbreak (1). This is a retrospective case series of 10 orthopaedic trauma patients who underwent fracture fixation in March 2020. Of the 10 patients tes…	2020	34	10	e382-e388	EXCLUDED	NOT RELEVANT
Egeli, Bugra Han, Sparks, Jeffrey A., Kim, Alfred H. J. and Liew, Jean W.	Hydroxychloroquine for the treatment of COVID-19 and its potential cardiovascular toxicity: Hero or villain?	Best Practice & Research Clinical Rheumatology	A variety of treatment modalities have been investigated since the beginning of the Coronavirus Disease-19 (COVID-19) pandemic. The use of antimalarials (hydroxychloroquine and chloroquine) for COVID-19 treatment and prevention has proven to be a cautionary tale for widespread, off-label use of a medication during a crisis. The investigation of antimalarials for COVID-19 has also been a driver fo…	2021	35	1	101658	EXCLUDED	NOT RELEVANT
Ehrmann, Stephan, Li, Jie, Ibarra-Estrada, Miguel, Perez, Yonatan, Pavlov, Ivan, McNicholas, Bairbre, Roca, Oriol, Mirza, Sara, Vines, David, Garcia-Salcido, Roxana, Aguirre-Avalos, Guadalupe, Trump, Matthew W., Nay, Mai-Anh, Dellamonica, Jean, Nseir, Saad, Mogri, Idrees, Cosgrave, David, Jayaraman, Dev, Masclans, Joan R., Laffey, John G., Tavernier, Elsa, Li, Jie, Mirza, Sara, Vines, David, Elsh…	Awake prone positioning for COVID-19 acute hypoxaemic respiratory failure: a randomised, controlled, multinational, open-label meta-trial	The Lancet Respiratory Medicine	Summary Background Awake prone positioning has been reported to improve oxygenation for patients with COVID-19 in retrospective and observational studies, but whether it improves patient-centred outcomes is unknown. We aimed to evaluate the efficacy of awake prone positioning to prevent intubation or death in patients with severe COVID-19 in a large-scale randomised trial. Methods In this prospec…	2021	9	12	1387-1395	EXCLUDED	NOT RELEVANT
Eimer, Johannes, Vesterbacka, Jan, Anna‐Karin, Svensson, Stojanovic, Bertil, Wagrell, Charlotta, Sönnerborg, Anders and Nowak, Piotr	Tocilizumab shortens time on mechanical ventilation and length of hospital stay in patients with severe COVID‐19: a retrospective cohort study	Journal of Internal Medicine	among patients with COVID‐19 who require treatment in intensive care for acute respiratory distress syndrome (ARDS), mortality rates have been reported between 16 – 78% (1). In patients who are discharged alive, an increased risk of sequelae from COVID‐19 is anticipated (2). The hyperinflammatory response induced by SARS‐CoV‐2 is pivotal in the pathogenesis of COVID‐19 and is accompanied by an up…	2020				EXCLUDED	NOT RELEVANT
El-Goly, Ahmed M. Maged	Chapter 5 - Lines of Treatment of COVID-19 Infection	Book Section	This chapter describes the different lines of treatment for patients with COVID-19 infection with special consideration given to pregnant women. Lines of treatment include antiviral drugs mainly remdesivir and lopinavir/ritonavir combination; antibacterial drugs; antimalarial drugs mainly chloroquine and hydroxychloroquine; antiparasitic drugs especially ivermectin, anticoagulant therapy, immune-…	2021				EXCLUDED	NOT RELEVANT
Elsayed, H. H., Hassaballa, A. S., Ahmed, T. A., Gumaa, M., Sharkawy, H. Y. and Moharram, A. A.	Variation in outcome of invasive mechanical ventilation between different countries for patients with severe COVID-19: A systematic review and meta-analysis	PLoS One	BACKGROUND: COVID 19 is the most recent cause of Adult respiratory distress syndrome ARDS. Invasive mechanical ventilation IMV can support gas exchange in patients failing non-invasive ventilation, but its reported outcome is highly variable between countries. We conducted a systematic review and meta-analysis on IMV for COVID-associated ARDS to study its outcome among different countries. METHOD…	2021	16	6	e0252760	EXCLUDED	NOT RELEVANT
Emeksiz, Serhat, Ozcan, Serhan, Perk, Oktay, Uyar, Emel, Celikel Acar, Banu, Ekici Tekin, Zahide, Coskun, Serkan, Aydin, Fatma, Celikel, Elif, Kibar Gul, Ayse Esin, Kavurt, Ahmet Vedat, Ece, Ibrahim, Ozkaya Parlakay, Aslinur, Ozbek, Namik, Ok Bozkaya, Ikbal, Erturk, Ahmet, Guney, Dogus and Senel, Emrah	Therapeutic plasma exchange: A potential management strategy for critically ill MIS-C patients in the pediatric intensive care unit	Transfusion and Apheresis Science	This study aimed to evaluate the effectiveness and the role of therapeutic plasma exchange (TPE) in treatment of children with severe MIS-C. In addition, we assessed demographic data, clinical features, laboratory abnormalities, underlying conditions, treatments, and outcomes. Patients with severe MIS-C who were admitted to the pediatric intensive care unit (PICU) between September 01 and October…	2021	60	3	103119	EXCLUDED	NOT RELEVANT
Ende, V. J., Singh, G., Babatsikos, I., Hou, W., Li, H., Thode, H. C., Singer, A. J., Duong, T. Q. and Richman, P. S.	Survival of COVID-19 Patients With Respiratory Failure is Related to Temporal Changes in Gas Exchange and Mechanical Ventilation	J Intensive Care Med	Background: Respiratory failure due to coronavirus disease of 2019 (COVID-19) often presents with worsening gas exchange over a period of days. Once patients require mechanical ventilation (MV), the temporal change in gas exchange and its relation to clinical outcome is poorly described. We investigated whether gas exchange over the first 5 days of MV is associated with mortality and ventilator-f…	2021	36	10	1209-1216	EXCLUDED	NOT RELEVANT
England, James T., Abdulla, Alym, Biggs, Catherine M., Lee, Agnes Y. Y., Hay, Kevin A., Hoiland, Ryan L., Wellington, Cheryl L., Sekhon, Mypinder, Jamal, Shahin, Shojania, Kamran and Chen, Luke Y. C.	Weathering the COVID-19 storm: Lessons from hematologic cytokine syndromes	Blood Reviews	A subset of patients with severe COVID-19 develop profound inflammation and multi-organ dysfunction consistent with a “Cytokine Storm Syndrome” (CSS). In this review we compare the clinical features, diagnosis, and pathogenesis of COVID-CSS with other hematological CSS, namely secondary hemophagocytic lymphohistiocytosis (sHLH), idiopathic multicentric Castleman disease (iMCD), and CAR-T cell the…	2021	45		100707	EXCLUDED	NOT RELEVANT
Englum, Brian R., Lal, Brajesh K., Prasad, Nikhil K., Turner, Douglas J., Siddiqui, Tariq, Carlin, Minerva Mayorga, Lake, Rachel and Sorkin, John D.	Periprocedural complications in patients with SARS-CoV-2 infection compared to those without infection: A nationwide propensity-matched analysis	American Journal of Surgery	Background: Reports on emergency surgery performed soon after a COVID-19 infection that are not controlled for premorbid risk-factors show increased 30-day mortality and pulmonary complications. This contributed to a virtual cessation of elective surgery during the pandemic surge. To inform evidence-based guidance on the decisions for surgery during the recovery phase of the pandemic, we compare …	2021	222	2	431-437	EXCLUDED	NOT RELEVANT
Erber, Johanna, Wiessner, Johannes R., Huberle, Christina, Schneider, Jochen, Mijočević, Hrvoje, von Bomhard, Doris, Luppa, Peter, Schmid, Roland M., Rasch, Sebastian and Lahmer, Tobias	Convalescent plasma therapy in B-cell-depleted and B-cell sufficient patients with life-threatening COVID-19 – A case series	Transfusion and Apheresis Science	Objective To investigate the effect of convalescent plasma therapy (CPT) on clinical courses of B-cell-sufficient and B-cell-depleted patients with life-threatening COVID-19. Patients and Methods In this case series, we retrospectively analysed clinical, laboratory and cardiopulmonary parameters of six patients with life-threatening COVID-19 receiving convalescent plasma (CP) as rescue therapy be…	2021			103278	EXCLUDED	NOT RELEVANT
Espinosa-Solano, Michelle, Gonzalez-Vergara, Demetrio, Ferrer-Galvan, Marta, Asensio-Cruz, Maria Isabel, Lomas, Jose M., Roca-Oporto, Cristina, Navarro-Amuedo, Maria Dolores, Paniagua-Garcia, Maria, Sotomayor, Cesar, Espinosa, Nuria, Garcia-Gutierrez, Manuel, Molina Gil-Bermejo, Jose, Aguilar-Guisado, Manuela, Poyato, Manuel, Praena-Segovia, Julia, Palomo, Alejandro, Borrero-Rodriguez, Macarena, …	Repeated Pulses of Methyl-Prednisolone in Adults Hospitalized With COVID-19 Pneumonia and Acute Respiratory Distress Syndrome: A Preliminary Before–After Study (CortiCOVID Study)	Open Respiratory Archives	Introduction The use of systemic corticosteroids in severely ill patients with coronavirus disease 2019 (COVID-19) is controversial. We aimed to evaluate the efficacy and safety of corticosteroid pulses in patients with COVID-19 pneumonia. Methods A quasi-experimental study, before and after, was performed in a tertiary referral hospital, including admitted patients showing COVID-19-associated pn…	2021	3	2	100086	EXCLUDED	NOT RELEVANT
Euctr, A. T.	The TRISTARDS trial - ThRombolysIS Therapy for ARDS A study to test whether different doses of alteplase help people with severe breathing problems because of COVID 19	https://trialsearch.who.int/Trial2.aspx?TrialID=EUCTR2020-002913-16-AT	INTERVENTION: Product Name: Alteplase Powder and Solvent for Solution for Injection/Infusion (TPA‐05, 50 mg/vial) Pharmaceutical Form: Powder and solvent for solution for injection/infusion INN or Proposed INN: ALTEPLASE CAS Number: 105857‐23‐6 Concentration unit: mg/ml milligram(s)/millilitre Concentration type: equal Concentration number: 1‐ CONDITION: Acute respiratory distress syndrome caused…	2020				EXCLUDED	NOT RELEVANT
Euctr, D. E.	A clinical study to test if a drug called PLX-PAD is both safe and can help in the treatment of COVID-19 patients	https://trialsearch.who.int/Trial2.aspx?TrialID=EUCTR2020-001857-31-DE	INTERVENTION: Product Name: PLX‐PAD Pharmaceutical Form: Dispersion for injection INN or Proposed INN: emiplacel Other descriptive name: PLX‐PAD Concentration unit: Munit million units Concentration type: up to Concentration number: 300‐ CONDITION: Pneumonia or Acute Respiratory Distress Syndrome (ARDS) caused by severe COVID‐19 disease ; MedDRA version: 23.0 Level: PT Classification code 1005190…	2020				EXCLUDED	NOT RELEVANT
Euctr, D. K.	Senicapoc treatment of COVID-19 positive patients in intensive care	https://trialsearch.who.int/Trial2.aspx?TrialID=EUCTR2020-001420-34-DK	INTERVENTION: Product Name: Senicapoc Pharmaceutical Form: Tablet INN or Proposed INN: senicapoc CAS Number: 289656‐45‐7 Other descriptive name: SENICAPOC Concentration unit: mg milligram(s) Concentration type: equal Concentration number: 10‐ CONDITION: Infection with COVID19 ; MedDRA version: 21.1 Level: PT Classification code 10001052 Term: Acute respiratory distress syndrome System Organ Class…	2020				EXCLUDED	NOT RELEVANT
Euctr, D. K.	Effects of acutely altering the renin-angiotensin system in patients with COVID-19	https://trialsearch.who.int/Trial2.aspx?TrialID=EUCTR2020-001544-26-DK	INTERVENTION: Trade Name: All ACE‐inhibitors marketed in Denmark ATC codes: C09AA03, C09AA01, C09AA02, C09AA04, C09AA10, C09AA05 A total of 81 possibilities Pharmaceutical Form: Tablet Trade Name: Viacoram Pharmaceutical Form: Tablet Trade Name: All ACE‐inhibitors combined with a thiazide diuretic marketed in Denmark ATC codes: C09BA02, C09BA04, C09BA03, C09BA05 A total of 18 possibilities Pharma…	2020				EXCLUDED	NOT RELEVANT
Euctr, E. S.	PHASE II CLINICAL TRIAL, SINGLE-BLIND, RANDOMIZED, PLACEBO CONTROLLED TO EXPLORE THE EFFECTIVENESS AND SAFETY OF MELATONIN IN PATIENTS WITH COVID-19 ENTERED INTO THE INTENSIVE CARE UNIT	https://trialsearch.who.int/Trial2.aspx?TrialID=EUCTR2020-001808-42-ES	INTERVENTION: Product Name: melatonina 6mg/ml Product Code: melatonina 6mg/ml Pharmaceutical Form: Solution for injection/infusion INN or Proposed INN: Melatonin CAS Number: 73‐31‐4 Current Sponsor code: Melatonin Other descriptive name: MELATONIN Concentration unit: mg/ml milligram(s)/millilitre Concentration type: equal Concentration number: 6‐ Pharmaceutical form of the placebo: Solution for i…	2020				EXCLUDED	NOT RELEVANT
Euctr, E. S.	Efficacy of the early use of corticotherapy in CoV-2 infection to prevent the progression of acute respiratory distress syndrome (ARDS)	https://trialsearch.who.int/Trial2.aspx?TrialID=EUCTR2020-002186-34-ES	INTERVENTION: Trade Name: Solu‐Moderín Product Name: Solu‐Moderín Pharmaceutical Form: Powder and solution for solution for injection INN or Proposed INN: Solu‐Moderín Other descriptive name: METHYLPREDNISOLONE Concentration unit: mg milligram(s) Concentration type: equal Concentration number: 250‐ CONDITION: COVID‐19 Pneunomia (SARS‐CoV‐2) ; MedDRA version: 23.0 Level: PT Classification code 100…	2020				EXCLUDED	NOT RELEVANT
Euctr, E. S.	Double-blind, randomized, controlled, clinical trial to assess the efficacy of allogenic mesenchymal stromal cells in patients with acute respiratory distress syndrome due to COVID-19	https://trialsearch.who.int/Trial2.aspx?TrialID=EUCTR2020-002193-27-ES	INTERVENTION: Product Name: Cultured Mesenchymal Stem Cells from Bone Marrow Isolation Product Code: MSC Pharmaceutical Form: Suspension for injection INN or Proposed INN: HUMAN MESENCHYMAL STEM CELLS Current Sponsor code: MSC Other descriptive name: HUMAN MESENCHYMAL STEM CELLS Concentration unit: U/ml unit(s)/millilitre Concentration type: equal Concentration number: 4000000‐ Pharmaceutical for…	2020				EXCLUDED	NOT RELEVANT
Euctr, E. S.	Clinical trial on the efficacy and safety of bemiparin in patients hospitalized because of COVID-19	https://trialsearch.who.int/Trial2.aspx?TrialID=EUCTR2020-001548-24-ES	INTERVENTION: Trade Name: HIBOR 5.000 UI anti –Xa/0,2 ml solución inyectable en jeringas precargadas Product Name: Bemiparina sódica Pharmaceutical Form: Solution for infusion in pre‐filled syringe INN or Proposed INN: BEMIPARIN SODIUM CAS Number: 9041‐08‐1 Concentration unit: IU/kg international unit(s)/kilogram Concentration type: up to Concentration number: 115‐ CONDITION: COVID‐19 infection ;…	2020				EXCLUDED	NOT RELEVANT
Euctr, E. S.	Clinical study to assess the efficacy and safety of maraviroc in coronavirus lung infection (COVID-19)	https://trialsearch.who.int/Trial2.aspx?TrialID=EUCTR2020-002011-21-ES	INTERVENTION: Trade Name: CELSENTRI Pharmaceutical Form: Film‐coated tablet INN or Proposed INN: MARAVIROC CAS Number: 376348‐65‐1 Concentration unit: mg milligram(s) Concentration type: equal Concentration number: 300‐ CONDITION: COVID‐19 Pneumonia Therapeutic area: Diseases [C] ‐ Virus Diseases [C02] PRIMARY OUTCOME: Main Objective: To compare the efficacy of Maraviroc (MRV) associated with sta…	2020				EXCLUDED	NOT RELEVANT
Euctr, E. S.	Study to evaluate the efficacy and tolerability of treatment with vafidemstat in combination with standard of care treatment to prevent Acute Respiratory Distress Syndrome in adult severely ill patients with COVID-19	https://trialsearch.who.int/Trial2.aspx?TrialID=EUCTR2020-001618-39-ES	INTERVENTION: Product Name: Vafidemstat Product Code: ORY‐2001 Pharmaceutical Form: Capsule, hard INN or Proposed INN: VAFIDEMSTAT CAS Number: 1357247‐95‐0 Concentration unit: mg milligram(s) Concentration type: range Concentration number: 1.2‐2.4 CONDITION: Acute Respiratory Distress Syndrome (ARDS) ; MedDRA version: 21.1 Level: LLT Classification code 10003083 Term: ARDS System Organ Class: 100…	2020				EXCLUDED	NOT RELEVANT
Euctr, E. S.	Study to Evaluate the Safety and Efficacy of Prolastin in Hospitalized Patients with Coronavirus Disease (COVID-19)	https://trialsearch.who.int/Trial2.aspx?TrialID=EUCTR2020-001953-36-ES	INTERVENTION: Trade Name: Prolastina 1000 mg, polvo y disolvente para soluciÃ³n para perfusiÃ³n Pharmaceutical Form: Powder and solvent for solution for infusion INN or Proposed INN: Alpha1‐Proteinase Inhibitor (Human) Other descriptive name: HUMAN ALPHA1‐PROTEINASE INHIBITOR Concentration unit: mg milligram(s) Concentration type: equal Concentration number: 1000‐ CONDITION: Patients with Coronav…	2020				EXCLUDED	NOT RELEVANT
Euctr, E. S.	Efficacy and safety study of IVIG in hospitalized subjects with COVID-19	https://trialsearch.who.int/Trial2.aspx?TrialID=EUCTR2020-001696-32-ES	INTERVENTION: Trade Name: Flebogamma 5% DIF Pharmaceutical Form: Solution for infusion INN or Proposed INN: Human normal immunoglobulin (IVIg) Other descriptive name: HUMAN NORMAL IMMUNOGLOBULIN (IV) Concentration unit: mg/ml milligram(s)/millilitre Concentration type: equal Concentration number: 50‐ Trade Name: Flebogamma 10% DIF Pharmaceutical Form: Solution for infusion INN or Proposed INN: Hu…	2020				EXCLUDED	NOT RELEVANT
Euctr, E. S.	Efficacy and safety evaluation of umbilical cord mesenchymal stem cells for the treatment of patients with respiratory failure due to coronavirus (COVID-19)	https://trialsearch.who.int/Trial2.aspx?TrialID=EUCTR2020-001505-22-ES	INTERVENTION: Product Name: XCEL‐UMC‐BETA Pharmaceutical Form: Solution for infusion INN or Proposed INN: EX VIVO EXPANDED WHARTON'S JELLY DERIVED MESENCHYMAL STEM CELLS Current Sponsor code: XCEL‐UMC‐BETA Other descriptive name: EX VIVO EXPANDED WHARTON'S JELLY DERIVED MESENCHYMAL STEM CELLS Concentration unit: IU/kg international unit(s)/kilogram Concentration type: range Concentration number: …	2020				EXCLUDED	NOT RELEVANT
Euctr, E. S.	Clinical trial of Sarilumab in adults hospitalized with COVID-19	https://trialsearch.who.int/Trial2.aspx?TrialID=EUCTR2020-001531-27-ES	INTERVENTION: Trade Name: Kevzara 200mg Pharmaceutical Form: Solution for injection in pre‐filled pen INN or Proposed INN: SARILUMAB CAS Number: 1189541‐98‐7 Concentration unit: mg/ml milligram(s)/millilitre Concentration type: equal Concentration number: 175‐ Trade Name: Kevzara 400mg Pharmaceutical Form: Solution for injection in pre‐filled pen INN or Proposed INN: SARILUMAB CAS Number: 1189541…	2020				EXCLUDED	NOT RELEVANT
Euctr, F. R.	ravulizumab for the treatment of patients with Coronavirus Disease 2019	https://trialsearch.who.int/Trial2.aspx?TrialID=EUCTR2020-001497-30-FR	INTERVENTION: Trade Name: Ultomiris Product Name: ravulizumab Product Code: ALXN1210 Pharmaceutical Form: Concentrate for solution for infusion INN or Proposed INN: ravulizumab Current Sponsor code: ALXN1210 Other descriptive name: Fc‐ and CDR‐modified humanised monoclonal antibody against C5 Concentration unit: mg/ml milligram(s)/millilitre Concentration type: equal Concentration number: 10‐ CON…	2020				EXCLUDED	NOT RELEVANT
Euctr, F. R.	Dexamethasone and oxygen support strategies in ICU patients with Covid-19 pneumonia	https://trialsearch.who.int/Trial2.aspx?TrialID=EUCTR2020-001457-43-FR	INTERVENTION: Trade Name: Dexamethasone 20 mg/5mL Pharmaceutical Form: Solution for injection INN or Proposed INN: DEXAMETHASONE CAS Number: 50‐02‐2 Concentration unit: mg/ml milligram(s)/millilitre Concentration type: equal Concentration number: 4‐ Pharmaceutical form of the placebo: Solution for injection Route of administration of the placebo: Intravenous use Trade Name: Medicinal Oxygen Produ…	2020				EXCLUDED	NOT RELEVANT
Euctr, F. R.	X06 to rescue acute respiratory distress syndrome during Covid-19 pneumonia : FX-COVID	https://trialsearch.who.int/Trial2.aspx?TrialID=EUCTR2020-002056-20-FR	INTERVENTION: Product Name: FX06 Product Code: FX06 Pharmaceutical Form: Solution for injection INN or Proposed INN: Human Fibrinopeptide Bß15‐42 Other descriptive name: FX06 Concentration unit: mg/ml milligram(s)/millilitre Concentration type: equal Concentration number: 80‐ Pharmaceutical form of the placebo: Solution for injection Route of administration of the placebo: Intravenous use CONDITI…	2020				EXCLUDED	NOT RELEVANT
Euctr, F. R.	A double-blind, randomized study versus placebo of avdoralimab (IPH5401), an anti-C5aR antibody, in patients with COVID-19 induced pneumonia	https://trialsearch.who.int/Trial2.aspx?TrialID=EUCTR2020-001686-36-FR	INTERVENTION: Product Name: avdoralimab Product Code: IPH5401 Pharmaceutical Form: Powder for concentrate for solution for infusion INN or Proposed INN: avdoralimab CAS Number: 2226393‐85‐5 Current Sponsor code: IPH5401 Other descriptive name: NNC0215‐0384 Concentration unit: mg/ml milligram(s)/millilitre Concentration type: equal Concentration number: 100‐ Pharmaceutical form of the placebo: Sol…	2020				EXCLUDED	NOT RELEVANT
Euctr, F. R.	ICAR (IgIV in Covid-related ARds)	https://trialsearch.who.int/Trial2.aspx?TrialID=EUCTR2020-001570-30-FR	INTERVENTION: Trade Name: Clairyg 50mg/ml, Solution for infusion Product Name: Clairyg 50mg/ml, Solution for infusion Product Code: J06BA02 Pharmaceutical Form: Infusion Pharmaceutical form of the placebo: Infusion Route of administration of the placebo: Intravenous use CONDITION: Cov‐2 SARS Disease ; MedDRA version: 20.0 Level: LLT Classification code 10051905 Term: Coronavirus infection System …	2020				EXCLUDED	NOT RELEVANT
Euctr, G. B.	SFX-01 treatment for Acute Respiratory Infections (STAR-Covid19)	https://trialsearch.who.int/Trial2.aspx?TrialID=EUCTR2020-003486-19-GB	INTERVENTION: Product Name: Sulforadex Product Code: SFX‐01 Pharmaceutical Form: Capsule, hard INN or Proposed INN: Sulforadex CAS Number: 1039704‐32‐9 Current Sponsor code: SFX‐01 Other descriptive name: Sulforaphane/a‐Cyclodextrin complex Concentration unit: mg milligram(s) Concentration type: equal Concentration number: 300‐ Pharmaceutical form of the placebo: Capsule, hard Route of administra…	2020				EXCLUDED	NOT RELEVANT
Euctr, G. R.	Clinical trial of the investigational drug AMY-101 for the treatment of patients with severe COVID-19	https://trialsearch.who.int/Trial2.aspx?TrialID=EUCTR2020-004408-32-GR	INTERVENTION: Product Name: AMYâ€101 acetate (also known as Cp40 and Cpâ€14 in the scientific literature/ documentation) Pharmaceutical Form: Powder for solution for infusion INN or Proposed INN: Not available yet CAS Number: 1427001â€89â€5 Current Sponsor code: AMYâ€101 acetate Other descriptive name: S3,S13â€CYCLO(Dâ€TYROLSYLâ€Lâ€ISOLEUCYLâ€Lâ€CYSTEINYLâ€Lâ€VALYLâ€1â€METHYLâ€Lâ€…	2020				EXCLUDED	NOT RELEVANT
Euctr, N. L.	An infusion of antibodies to COVID-19 for patients with B cell disorder, a randomized (randomized) study (COVID Compromise study)	https://trialsearch.who.int/Trial2.aspx?TrialID=EUCTR2020-006075-15-NL	INTERVENTION: Trade Name: Nanogam Product Name: Nanogam Pharmaceutical Form: Solution for infusion Trade Name: Nanogam Product Name: Nanogam Pharmaceutical Form: Solution for infusion CONDITION: COVID‐19 disease due to an infection with SARS‐CoV2‐virus Therapeutic area: Diseases [C] ‐ Virus Diseases [C02] PRIMARY OUTCOME: Main Objective: To generate proof that convalescent antibody‐mediated treat…	2021				EXCLUDED	NOT RELEVANT
Euctr, S. E.	KAND567 Versus Placebo in Subjects Hospitalized with COVID-19. A Phase II, Randomized, 2-Arm Parallel-Group, Double-blind Study to Evaluate Efficacy, Safety, Tolerability, and Pharmacokinetics	https://trialsearch.who.int/Trial2.aspx?TrialID=EUCTR2020-002322-85-SE	INTERVENTION: Product Name: KAND567 Product Code: KAND567 Pharmaceutical Form: Capsule Pharmaceutical form of the placebo: Capsule Route of administration of the placebo: Oral use CONDITION: Acute respiratory distress syndrome (ARDS) in COVID‐19 infection Therapeutic area: Diseases [C] ‐ Respiratory Tract Diseases [C08] PRIMARY OUTCOME: Main Objective: The primary objective is to determine and co…	2020				EXCLUDED	NOT RELEVANT
Evers, J. M., Pehlke, S. J., Jones, L. L. and Urquhart, M. G.	Oxygenation Strategies in Critically Ill Patients With COVID-19	Dimens Crit Care Nurs	BACKGROUND: Severe acute respiratory syndrome coronavirus 2 is the virus that causes coronavirus disease 2019 (COVID-19). COVID-19 is a disease characterized by a range of clinical syndromes including variable degrees of respiratory symptoms from mild respiratory illness and severe interstitial pneumonia to acute respiratory distress syndrome, septic shock, coagulopathies, and multiorgan dysfunct…	2021	40	2	75-82	EXCLUDED	NOT RELEVANT
Fakhri, S., Balaban, E., Hippensteel, J. A., Jolley, S., Sippel, J., Peterson, R., Jin, Y. and Kannappan, A.	Assessing the use of heated high flow nasal cannula in COVID-19	American Journal of Respiratory and Critical Care Medicine	Background: Previous studies have suggested that the use of heated high-flow nasal canula (HHFNC) may reduce intubation rates in severely hypoxemic patients (PaO2/FiO2 <200). Early in the severe acute respiratory syndrome coronavirus 2 (SARS-CoV-2) pandemic, HHFNC was underutilized due to concern for viral aerosolization. Studies have since shown that HHFNC has a similar aerosolization risk as a …	2021	203	9		EXCLUDED	NOT RELEVANT
Falcone, M., Tiseo, G., Barbieri, G., Galfo, V., Russo, A., Virdis, A., Forfori, F., Corradi, F., Guarracino, F., Carrozzi, L. and et al.	Role of Low-Molecular-Weight Heparin in Hospitalized Patients with Severe Acute Respiratory Syndrome Coronavirus 2 Pneumonia: a Prospective Observational Study	Open forum infectious diseases	Background: This study was conducted to evaluate the impact of low‐molecular‐weight heparin (LMWH) on the outcome of patients with severe acute respiratory syndrome coronavirus 2 (SARS‐CoV‐2) pneumonia. Methods: This is a prospective observational study including consecutive patients with laboratory‐confirmed SARS‐CoV‐2 pneumonia admitted to the University Hospital of Pisa (March 4‐April 30, 2020…	2020	7	12		EXCLUDED	NOT RELEVANT
Fan, E., Beitler, J. R., Brochard, L., Calfee, C. S., Ferguson, N. D., Slutsky, A. S. and Brodie, D.	COVID-19-associated acute respiratory distress syndrome: is a different approach to management warranted?	Lancet Respir Med	The COVID-19 pandemic has seen a surge of patients with acute respiratory distress syndrome (ARDS) in intensive care units across the globe. As experience of managing patients with COVID-19-associated ARDS has grown, so too have efforts to classify patients according to respiratory system mechanics, with a view to optimising ventilatory management. Personalised lung-protective mechanical ventilat…	2020	8	8	816-821	EXCLUDED	NOT RELEVANT
Faqihi, Fahad, Alharthy, Abdulrahman, Abdulaziz, Salman, Balhamar, Abdullah, Alomari, Awad, AlAseri, Zohair, Tamim, Hani, Alqahtani, Saleh A., Kutsogiannis, Demetrios J., Brindley, Peter G., Karakitsos, Dimitrios and Memish, Ziad A.	Therapeutic plasma exchange in patients with life-threatening COVID-19: a randomised controlled clinical trial	International Journal of Antimicrobial Agents	ABSTRACT Assessment of efficacy of therapeutic plasma exchange (TPE) following life-threatening COVID-19. This was an open-label, randomised clinical trial of ICU patients with life-threatening COVID-19 (positive RT-qPCR plus ARDS, sepsis, organ failure, hyperinflammation). Study was terminated after 87/120 patients enrolled. Standard treatment plus TPE (n = 43) versus standard treatment (n = 44)…	2021	57	5	106334	EXCLUDED	NOT RELEVANT
Faqihi, F., Alharthy, A., Alodat, M., Asad, D., Aletreby, W., Kutsogiannis, D. J., Brindley, P. G. and Karakitsos, D.	A pilot study of therapeutic plasma exchange for serious SARS CoV-2 disease (COVID-19): A structured summary of a randomized controlled trial study protocol	Trials	OBJECTIVES: To evaluate the safety of therapeutic plasma exchange (TPE) in adult patients with serious/life-threatening COVID-19 requiring intensive care unit (ICU) admission, and associated 28-day mortality. Serious and life threatening COVID-19 are defined as per published literature (please, refer to the full protocol, Additional file 1). The rationale is that TPE can remove interleukins-3, 6,…	2020	21	1	506	EXCLUDED	NOT RELEVANT
Faraone, A., Beltrame, C., Crociani, A., Carrai, P., Lovicu, E., Filetti, S., Sbaragli, S., Alessi, C., Cameron Smith, M., Angotti, C. and Fortini, A.	Effectiveness and safety of noninvasive positive pressure ventilation in the treatment of COVID-19-associated acute hypoxemic respiratory failure: a single center, non-ICU setting experience	Intern Emerg Med	The role of noninvasive positive pressure ventilation (NIPPV) in COVID-19 patients with acute hypoxemic respiratory failure (AHRF) is uncertain, as no direct evidence exists to support NIPPV use in such patients. We retrospectively assessed the effectiveness and safety of NIPPV in a cohort of COVID-19 patients consecutively admitted to the COVID-19 general wards of a medium-size Italian hospital,…	2021	16	5	1183-1190	EXCLUDED	NOT RELEVANT
Farhadi, Roya, Mehrpisheh, Shahrokh, Ghaffari, Vajiheh, Haghshenas, Mohammadreza and Ebadi, Aghdas	Clinical course, radiological findings and late outcome in preterm infant with suspected vertical transmission born to a mother with severe COVID-19 pneumonia: a case report	Journal of Medical Case Reports	Background: Vertical transmission of coronavirus disease 2019 (COVID-19) from mother to newborn infant is doubtful, and very little is known about disease severity and neonatal outcome. Case presentation: We present a preterm Iranian infant born to a Persian mother with severe COVID-19 pneumonia. The mother underwent cesarean delivery, and amniotic fluid yielded a positive result for severe acute…	2021	15	1	213	EXCLUDED	NOT RELEVANT
Farlow, J. L., Park, P. K., Sjoding, M. W., Kay, S. G., Blank, R., Malloy, K. M., Washer, L., Napolitano, L. M., Rajajee, V., Brenner, M. J., Chinn, S. B. and De Cardenas, J.	Tracheostomy for COVID-19 respiratory failure: timing, ventilatory characteristics, and outcomes	J Thorac Dis	BACKGROUND: Whereas data from the pre-pandemic era have demonstrated that tracheostomy can accelerate liberation from the ventilator, reduce need for sedation, and facilitate rehabilitation, concerns for healthcare worker safety have led to disagreement on tracheostomy placement in COVID-19 patients. Data on COVID-19 patients undergoing tracheostomy may inform best practices. Thus, we report a re…	2021	13	7	4137-4145	EXCLUDED	NOT RELEVANT
Farooqi, F., Dhawan, N., Morgan, R., Dinh, J., Nedd, K. and Yatzkan, G.	Treatment of Severe COVID-19 with Tocilizumab Mitigates Cytokine Storm and Averts Mechanical Ventilation During Acute Respiratory Distress: A Case Report and Literature Review	Trop Med Infect Dis	COVID-19, caused by the novel severe acute respiratory coronavirus 2 (SARS-CoV-2), emerged in Wuhan, China, in 2019 and has resulted in the current pandemic. The disease continues to pose a major therapeutic challenge. Patient mortality is ultimately caused by acute respiratory distress syndrome (ARDS). Cytokine release syndrome (or "cytokine storm") is likely to be a contributing factor to ARDS …	2020	5	3		EXCLUDED	NOT RELEVANT
Farooqi, F. I., Morgan, R. C., Dhawan, N., Dinh, J., Yatzkan, G. and Michel, G.	Airway Hygiene in COVID-19 Pneumonia: Treatment Responses of 3 Critically Ill Cruise Ship Employees	Am J Case Rep	BACKGROUND COVID-19, the disease entity caused by the novel severe acute respiratory coronavirus 2 (SARS-CoV-2), continues to pose a major therapeutic challenge for clinicians. At present, an effective treatment regimen and vaccination has not been established. Many patients develop severe symptoms requiring endotracheal intubation and a prolonged stay in the Intensive Care Unit (ICU). In early p…	2020	21		e926596	EXCLUDED	NOT RELEVANT
Fayed, M., Patel, N., Yeldo, N., Nowak, K., Penning, D. H., Vasconcelos Torres, F., Natour, A. K. and Chhina, A.	Effect of Intubation Timing on the Outcome of Patients With Severe Respiratory Distress Secondary to COVID-19 Pneumonia	Cureus	Background The optimal timing of intubation for critically ill patients with severe respiratory illness remains controversial among healthcare providers. The coronavirus disease 2019 (COVID-19) pandemic has raised even more questions about when to implement this life-saving therapy. While one group of providers prefers early intubation for patients with respiratory distress because these patients…	2021	13	11	e19620	INCLUDED	TITLE RELEVANT
Fazzini, Brigitta, Fowler, Alex J. and Zolfaghari, Parjam	Effectiveness of prone position in spontaneously breathing patients with COVID-19: A prospective cohort study	Journal of the Intensive Care Society	We present a single centre study describing the effect of awake prone position (PP) on oxygenation and clinical outcomes in spontaneously breathing patients with novel coronavirus disease (COVID-19). Between 1st March and 30th April 2020, forty eight of 138 patients managed outside of the critical care unit with facemask oxygen, high flow nasal oxygen (HFNO) or continuous positive airway pressure…	2021				EXCLUDED	NOT RELEVANT
Fazzini, B., Page, A., Pearse, R. and Puthucheary, Z.	Prone positioning for non-intubated spontaneously breathing patients with acute hypoxaemic respiratory failure: a systematic review and meta-analysis	Br J Anaesth	BACKGROUND: Prone positioning in non-intubated spontaneously breathing patients is becoming widely applied in practice alongside noninvasive respiratory support. This systematic review and meta-analysis evaluates the effect, timing, and populations that might benefit from awake proning regarding oxygenation, mortality, and tracheal intubation compared with supine position in hypoxaemic acute resp…	2021				EXCLUDED	NOT RELEVANT
Fedele, Debora, De Francesco, Antonella, Riso, Sergio and Collo, Alessandro	Obesity, malnutrition, and trace element deficiency in the coronavirus disease (COVID-19) pandemic: An overview	Nutrition	The world is currently facing the coronavirus disease (COVID-19) pandemic which places great pressure on health care systems and workers, often presents with severe clinical features, and sometimes requires admission into intensive care units. Derangements in nutritional status, both for obesity and malnutrition, are relevant for the clinical outcome in acute illness. Systemic inflammation, immun…	2021	81		111016	EXCLUDED	NOT RELEVANT
Felix, J. F. Herth, Sakoulas, George and Haddad, Fadi	Use of Intravenous Immunoglobulin (Prevagen or Octagam) for the Treatment of COVID-19: Retrospective Case Series	Respiration	Treatment with immunomodulators, such as intravenous immunoglobulin (IVIG), may attenuate inflammatory responses observed in the severe stages of acute respiratory distress syndrome (ARDS) caused by coronavirus disease 19 (COVID-19). We retrospectively evaluated the clinical courses of 12 COVID-19 patients who received IVIG at various stages of their illness, including within the first 72 h of cl…	2020			1143-1151	EXCLUDED	NOT RELEVANT
Felsenstein, Susanna and Reiff, Andreas Otto	A hitchhiker's guide through the COVID-19 galaxy	Clinical Immunology	Numerous reviews have summarized the epidemiology, pathophysiology and the various therapeutic aspects of Coronavirus disease 2019 (COVID-19), but a practical guide on “how to treat whom with what and when” based on an understanding of the immunological background of the disease stages remains missing. This review attempts to combine the current knowledge about the immunopathology of COVID-19 wit…	2021	232		108849	EXCLUDED	NOT RELEVANT
Feng, J., Fang, B., Zhou, D., Wang, J., Zou, D., Yu, G., Fen, Y., Peng, D., Hu, J. and Zhan, D.	Clinical Effect of Traditional Chinese Medicine Shenhuang Granule in Critically Ill Patients with COVID-19: A Single-Centered, Retrospective, Observational Study	J Microbiol Biotechnol	The coronavirus disease 2019 (COVID-19) pandemic has become a public health emergency of global concern. In China, traditional Chinese medicine has been widely administered to COVID-19 patients without sufficient evidence. To evaluate the efficacy of Shenhuang Granule (SHG) for treating critically ill patients with COVID-19, we included in this study 118 patients who were admitted to the ICU of T…	2021	31	3	380-386	EXCLUDED	NOT RELEVANT
Ferguson, J., Volk, S., Vondracek, T., Flanigan, J. and Chernaik, A.	Empiric Therapeutic Anticoagulation and Mortality in Critically Ill Patients With Respiratory Failure From SARS-CoV-2: A Retrospective Cohort Study	J Clin Pharmacol	The pathophysiology of respiratory failure associated with severe acute respiratory syndrome coronavirus 2 (SARS-CoV-2) remains under investigation. One hypothesis is that progressive endothelial damage from the virus leads to microvascular thrombosis. It is uncertain if empiric therapeutic anticoagulation provides benefit over standard deep vein thrombosis (DVT) prophylaxis in critically ill pat…	2020	60	11	1411-1415	EXCLUDED	NOT RELEVANT
Fernandez-Sarmiento, Jaime and de Carvalho, Werther Brunow	Bundle for pediatric COVID-19 sepsis	Revista da Associacao Medica Brasileira	COVID-19 infection can progress to severe respiratory infection and have high mortality rates. Several pathophysiological factors are observed in fatal cases, with mortality related to multiple organ failure, in addition to the evolution with high levels of serum ferritin, D-dimer, and C-reactive protein. These severe cases often meet the criteria for macrophage activation syndrome with changes i…	2021	67		26-28	EXCLUDED	NOT RELEVANT
Ferraz, M., Burgi Vieira, C., Pimentel, C., Isidoro Duarte, T., Val-Flores, L., Faria, P., Germano, N., Santos-Lima, J. and Cascao, M.	COVID-19: Is early mechanical ventilation the way forward?	Intensive Care Medicine Experimental	Introduction. COVID-19 pneumonia has brought the management of Acute Respiratory Distress Syndrome (ARDS) to the forefront of medical research. In particular, early versus delayed mechanical ventilation (MV) has been extensively discussed, with early trends showing higher mortality rates, number of days on MV and ventilator-associated pneumonia (VAP) in early ventilation. However, most results we…	2021	9	SUPPL 1		INCLUDED	TITLE RELEVANT
Ferri, E., Boscolo Nata, F., Pedruzzi, B., Campolieti, G., Scotto di Clemente, F., Baratto, F. and Cristalli, G.	Indications and timing for tracheostomy in patients with SARS CoV2-related	Eur Arch Otorhinolaryngol	BACKGROUND: The indications and timing for tracheostomy in patients with SARS CoV2-related are controversial. PURPOSE: In a recent issue published in the European Archives of Otorhinolaryngology, Mattioli et al. published a short communication about tracheostomy timing in patients with COVID-19 (Coronavirus Disease 2019); they reported that the tracheostomy could allow early Intensive Care Units …	2020	277	8	2403-2404	EXCLUDED	NOT RELEVANT
Fiore, Antonio, Piscitelli, Mariantonietta, Adodo, Didier K., Thomas, Charrier, Folliguet, Thierry, Dessap, Armand Mekontso and Bagate, Francois	Successful Use of Extracorporeal Membrane Oxygenation Postpartum as Rescue Therapy in a Woman With COVID-19	Journal of Cardiothoracic and Vascular Anesthesia	Clinical manifestations of coronavirus disease 2019 in pregnant women, in contrast to previous outbreaks, seem to be similar to those of nonpregnant women. During severe acute respiratory syndrome (SARS), SARS influenza A, and Middle East respiratory syndrome outbreaks, an increased severity of disease among pregnant women was observed. In some pregnant women, respiratory failure can occur and pr…	2021	35	7	2140-2143	EXCLUDED	NOT RELEVANT
Fitzgerald, A. L., Vachharajani, H. H., Davidson, B. P., Kruit, N. J. and Eslick, A. T.	The Prolonged Use of VV ECMO Support in COVID-19: A Case Report	J Crit Care Med (Targu Mures)	COVID-19 has resulted in unprecedented global health and economic challenges. The reported mortality in patients with COVID-19 requiring mechanical ventilation is high. VV ECMO may serve as a lifesaving rescue therapy for a minority of patients with COVID-19; however, its impact on overall survival of these patients is unknown. To date, few reports describe successful discharge from ECMO in COVID…	2020	6	4	224-230	EXCLUDED	NOT RELEVANT
Flamenbaum, Matthew and Roman, Jesse	Endemic and Emerging Coronavirus Pulmonary Infections	American Journal of the Medical Sciences	Coronaviruses are a well-known cause of upper and lower respiratory disease, and since 2002 have been a recognized source of potential pandemic spread. Over the past two decades, since the Severe Acute Respiratory Syndrome (SARS) outbreak, a large body of research has accumulated on the virology, clinical symptoms and signs, and experimental treatments of Coronaviruses. In 2020, a new form of Cor…	2020	360	6	728-732	EXCLUDED	NOT RELEVANT
Flikweert, Antine W., Grootenboers, Marco J. J. H., Yick, David C. Y., du Mee, Arthur W. F., van der Meer, Nardo J. M., Rettig, Thijs C. D. and Kant, Merijn K. M.	Late histopathologic characteristics of critically ill COVID-19 patients: Different phenotypes without evidence of invasive aspergillosis, a case series	Journal of Critical Care	Purpose: Pathological data of critical ill COVID-19 patients is essential in the search for optimal treatment options. Material(s) and Method(s): We performed postmortem needle core lung biopsies in seven patients with COVID-19 related ARDS. Clinical, radiological and microbiological characteristics are reported together with histopathological findings. Measurement and main results: Patients age …	2020	59		149-155	EXCLUDED	NOT RELEVANT
Flisiak, Robert and Zarebska-Michaluk, Dorota	Knowledge is coming so fast that a meta-analysis of COVID-19 treatment is always too late	Polish Archives of Internal Medicine		2020	130	9	721-723	EXCLUDED	NOT RELEVANT
Floyd, E., Harris, S. S., Lim, J. W., Edelstein, D. R., Filangeri, B. and Bruni, M.	Early Data From Case Series of Tracheostomy in Patients With SARS-CoV-2	Otolaryngol Head Neck Surg	Thirty-eight tracheostomies were performed on patients with respiratory failure secondary to SARS-CoV-2 infection over the month of April at North Shore University Hospital and Lenox Hill Hospital (members of Northwell Health System in Long Island and New York City). Follow-up by May 14 revealed that 21 (55.2%) had been weaned from ventilators and 7 (18.4%) underwent decannulation. Two patients (…	2020	163	6	1150-1152	EXCLUDED	NOT RELEVANT
Focosi, Daniele and Franchini, Massimo	COVID‐19 convalescent plasma therapy: hit fast, hit hard!	Vox Sanguinis	Randomized controlled trials of COVID‐19 convalescent plasma reported to date RCT identifier Country Recruitment (out of expected) (randomization strategy) Control arm components Median days from symptoms or hospital admission Baseline recipient WHO score* Median nAb in CCP units Median nAb in recipient Transfused CCP volume (ml) Outcome Refs ChiCTR2000029757 China 103 (out of 200) (1:1) BSC 30 (…	2021				EXCLUDED	NOT RELEVANT
Fontana, F., Giaroni, F., Frisina, M., Alfano, G., Mori, G., Lucchi, L., Magistroni, R. and Cappelli, G.	SARS-CoV-2 infection in dialysis patients in northern Italy: a single-centre experience	Clin Kidney J	BACKGROUND: Dialysis patients are considered at high risk for COVID-19 and the infection can easily spread in dialysis units. METHODS: We conducted an observational single-centre cohort study to describe clinical characteristics, treatments and outcomes of dialysis patients with severe acute respiratory syndrome coronavirus 2 (SARS-CoV-2) infection. We tested patients who presented symptoms or ha…	2020	13	3	334-339	EXCLUDED	NOT RELEVANT
Formenti, P., Umbrello, M., Bonifazi, M., Coppola, S., Castagna, V., Cenci, S., Bichi, F., Pozzi, T. and Chiumello, D.	Respiratory and peripheral muscular ultrasound characteristics in ICU COVID 19 ARDS patients	Journal of Critical Care	Purpose: Severe cases of coronavirus disease 2019 develop ARDS requiring admission to the ICU. This study aimed to investigate the ultrasound characteristics of respiratory and peripheral muscles of patients affected by COVID19 who require mechanical ventilation. Material(s) and Method(s): This is a prospective observational study. We performed muscle ultrasound at the admission of ICU in 32 intu…	2022	67		14-20	EXCLUDED	NOT RELEVANT
Fragoso-Saavedra, S., Iruegas-Nunez, D. A., Quintero-Villegas, A., Garcia-Gonzalez, H. B., Nunez, I., Carbajal-Morelos, S. L., Audelo-Cruz, B. M., Arias-Martinez, S., Caro-Vega, Y., Calva, J. J. and et al.	A parallel-group, multicenter randomized, double-blinded, placebo-controlled, phase 2/3, clinical trial to test the efficacy of pyridostigmine bromide at low doses to reduce mortality or invasive mechanical ventilation in adults with severe SARS-CoV-2 infection: the Pyridostigmine In Severe COvid-19 (PISCO) trial protocol	BMC infectious diseases	Background: Severe acute respiratory syndrome coronavirus 2 (SARS‐CoV‐2) infection, the causative agent of coronavirus disease 2019 (COVID‐19), may lead to severe systemic inflammatory response, pulmonary damage, and even acute respiratory distress syndrome (ARDS). This in turn may result in respiratory failure and in death. Experimentally, acetylcholine (ACh) modulates the acute inflammatory res…	2020	20	1		EXCLUDED	NOT RELEVANT
Fu, Y., Guan, L., Wu, W., Yuan, J., Zha, S., Wen, J., Lin, Z., Qiu, C., Chen, R. and Liu, L.	Noninvasive Ventilation in Patients With COVID-19-Related Acute Hypoxemic Respiratory Failure: A Retrospective Cohort Study	Front Med (Lausanne)	Introduction: Noninvasive ventilation (NIV) has been used to alleviate hypoxemia and dyspnea, but there is no consensus on the application of NIV in patients with coronavirus disease 2019 (COVID-19). Some staff use NIV as the rescue therapy which might lead to the adverse outcomes. This study was to identify early factors associated with intubation to help the medical staff select appropriate pat…	2021	8		638201	EXCLUDED	NOT RELEVANT
Gajjala, Sravani, Jou, Stacey, Shenoy, Vinayak, Kattih, Zein and Ishikawa, Oki	A CASE OF PROPOFOL-RELATED INFUSION SYNDROME IN SARS-COV-2	Chest	TOPIC: Critical Care TYPE: Medical Student/Resident Case Reports INTRODUCTION: Propofol-related infusion syndrome (PRIS) is a rare and serious effect of propofol infusion for sedation in critically ill patients. Though there has been an association seen with higher doses of propofol and prolonged infusion times, usually greater than 24 to 48 hours. CASE PRESENTATION: We present a case of an 86-ye…	2021	160	4 Supplement	A896	EXCLUDED	NOT RELEVANT
Galani, Ioanna-Evdokia, Lampropoulou, Vicky, Triantafyllia, Vasiliki, Manioudaki, Maria, Pavlos, Eleftherios, Rovina, Nikoletta, Koutsoukou, Antonia, Koukaki, Evangelia, Panou, Vasiliki, Koulouris, Nikolaos, Fragkou, Paraskevi C., Rapti, Vasiliki, Tsiodras, Sotirios, Koltsida, Ourania, Mentis, Andreas and Andreakos, Evangelos	Untuned antiviral immunity in COVID-19 revealed by temporal type I/III interferon patterns and flu comparison	Nature Immunology	A central paradigm of immunity is that interferon (IFN)-mediated antiviral responses precede pro-inflammatory ones, optimizing host protection and minimizing collateral damage1,2. Here, we report that for coronavirus disease 2019 (COVID-19) this paradigm does not apply. By investigating temporal IFN and inflammatory cytokine patterns in 32 moderate-to-severe patients with COVID-19 hospitalized fo…	2021	22	1	32-40	EXCLUDED	NOT RELEVANT
Galimberti, Sara, Baldini, Chiara, Baratè, Claudia, Ricci, Federica, Balducci, Serena, Grassi, Susanna, Ferro, Francesco, Buda, Gabriele, Benedetti, Edoardo, Fazzi, Rita, Baglietto, Laura, Lucenteforte, Ersilia, Di Paolo, Antonello and Petrini, Mario	The CoV-2 outbreak: how hematologists could help to fight Covid-19	Pharmacological Research	COVID-19 is a medical emergency, with 20 % of patients presenting with severe clinical manifestations. From the pathogenetic point of view, COVID-19 mimics two other well-known diseases characterized by cytokine storm and hyper-activation of the immune response, with consequent organ damage: acute graft-versus-host disease (aGVHD) and macrophage activation syndrome (MAS). Hematologists are confid…	2020	157		104866	EXCLUDED	NOT RELEVANT
Gallop, S., Lawson, G. S. F., Tweed, C. D., Valerio, C., Mangera, Z., Moonsie, I. and Elliott, K. E. M.	P52 Impact of prone positioning on oxygenation of conscious self-ventilating patients during the COVID-19 pandemic	Thorax	P52 Figure 1ConclusionOur study suggests that aPP of the non-intubated self-ventilating patient produces short-term improvements in SaO2 and may delay the need for critical care or assisted ventilation. None of those who were not for CPR survived to discharge after aPP, suggesting that the treating clinician should carefully consider whether aPP will be in the patient’s best interest. Further wor…	2021	76	Suppl 1	A114-A115	EXCLUDED	NOT RELEVANT
Galván-Román, J. M., Rodríguez-García, S. C., Roy-Vallejo, E., Marcos-Jiménez, A., Sánchez-Alonso, S., Fernández-Díaz, C., Alcaraz-Serna, A., Mateu-Albero, T., Rodríguez-Cortes, P., Sánchez-Cerrillo, I., Esparcia, L., Martínez-Fleta, P., López-Sanz, C., Gabrie, L., Del Campo Guerola, L., Suárez-Fernández, C., Ancochea, J., Canabal, A., Albert, P., Rodríguez-Serrano, D. A., Aguilar, J. M., Del Arc…	IL-6 serum levels predict severity and response to tocilizumab in COVID-19: An observational study	J Allergy Clin Immunol	BACKGROUND: Patients with coronavirus disaese 2019 (COVID-19) can develop a cytokine release syndrome that eventually leads to acute respiratory distress syndrome requiring invasive mechanical ventilation (IMV). Because IL-6 is a relevant cytokine in acute respiratory distress syndrome, the blockade of its receptor with tocilizumab (TCZ) could reduce mortality and/or morbidity in severe COVID-19.…	2021	147	1	72-80.e8	EXCLUDED	NOT RELEVANT
Galyfos, George, Sianou, Argiri, Frountzas, Maximos, Vasilios, Kotsarinis, Vouros, Dimitrios, Theodoropoulos, Charis, Michalopoulou, Victoria, Sigala, Frangiska and Filis, Konstantinos	Acute limb ischemia among patients with COVID-19 infection	Journal of Vascular Surgery	Objective/Background Severe acute respiratory syndrome coronavirus 2 (SARS-CoV-2) infection has been associated with thrombotic complications such as deep vein thrombosis or stroke. Recently, numerous cases of acute limb ischemia (ALI) have been reported although pooled data are lacking. Methods We systematically searched PubMed, Embase, Scopus, and the Cochrane Library for studies published onli…	2021				EXCLUDED	NOT RELEVANT
Gan, Rosemary, Rosoman, Nicholas P., Henshaw, David J. E., Noble, Euan P., Georgius, Peter and Sommerfeld, Nigel	COVID-19 as a viral functional ACE2 deficiency disorder with ACE2 related multi-organ disease	Medical Hypotheses	SARS-CoV-2, the agent of COVID-19, shares a lineage with SARS-CoV-1, and a common fatal pulmonary profile but with striking differences in presentation, clinical course, and response to treatment. In contrast to SARS-CoV-1 (SARS), COVID-19 has presented as an often bi-phasic, multi-organ pathology, with a proclivity for severe disease in the elderly and those with hypertension, diabetes and cardi…	2020	144		110024	EXCLUDED	NOT RELEVANT
Gando, Satoshi and Wada, Takeshi	Pathomechanisms Underlying Hypoxemia in Two COVID-19-Associated Acute Respiratory Distress Syndrome Phenotypes: Insights from Thrombosis and Hemostasis	Shock (Augusta, Ga.)	BACKGROUND: The pathomechanisms of hypoxemia and treatment strategies for type H and type L acute respiratory distress syndrome (ARDS) in severe acute respiratory syndrome coronavirus 2 (SARS-CoV-2)-induced coronavirus disease 2019 (COVID-19) have not been elucidated. MAIN TEXT: SARS-CoV-2 mainly targets the lungs and blood, leading to ARDS, and systemic thrombosis or bleeding. Angiotensin II-ind…	2021				EXCLUDED	NOT RELEVANT
Gangneux, J. P., Dannaoui, E., Fekkar, A., Luyt, C. E., Botterel, F., De Prost, N., Tadié, J. M., Reizine, F., Houzé, S., Timsit, J. F., Iriart, X., Riu-Poulenc, B., Sendid, B., Nseir, S., Persat, F., Wallet, F., Le Pape, P., Canet, E., Novara, A., Manai, M., Cateau, E., Thille, A. W., Brun, S., Cohen, Y., Alanio, A., Mégarbane, B., Cornet, M., Terzi, N., Lamhaut, L., Sabourin, E., Desoubeaux, G.…	Fungal infections in mechanically ventilated patients with COVID-19 during the first wave: the French multicentre MYCOVID study	Lancet Respir Med	BACKGROUND: Patients with severe COVID-19 have emerged as a population at high risk of invasive fungal infections (IFIs). However, to our knowledge, the prevalence of IFIs has not yet been assessed in large populations of mechanically ventilated patients. We aimed to identify the prevalence, risk factors, and mortality associated with IFIs in mechanically ventilated patients with COVID-19 under i…	2021				EXCLUDED	NOT RELEVANT
Garcia-Cruz, Edgar, Manzur-Sandoval, Daniel, Baeza-Herrera, Luis Augusto, Diaz-Mendez, Arturo, Lopez-Zamora, Adan, Gonzalez-Ruiz, Francisco, Ramos-Enriquez, Angel, Melano-Carranza, Efren, Rojas-Velasco, Gustavo, Alvarez-Alvarez, Rolando Joel and Baranda-Tovar, Francisco Martin	Acute right ventricular failure in COVID-19 infection: A case series	Journal of Cardiology Cases	Severe forms of COVID-19 infection are associated with the need for invasive mechanical ventilation and thromboembolic complications; those can affect the cardiac function especially the right ventricle performance. Critical care echocardiography has rapidly evolved as the election technique in the evaluation of the critically ill patients. This technique has the advantage that it can be done at …	2021	24	1	45-48	EXCLUDED	NOT RELEVANT
Garfield, Benjamin, Handslip, Rhodri and Patel, Brijesh V.	Ventilator-Associated Lung Injury	Book Section	Ventilatory support, while life saving, can also cause or aggravate lung injury through several mechanisms which are encompassed within ventilator-associated lung injury (VALI). The important realizationin the acute respiratory distress syndrome that the “baby” lung resided in non-dependent areas led to the conceptualization of “lung rest” to reduce stress and strain to exposed alveolar units. We…	2022				EXCLUDED	NOT RELEVANT
Garg, A., Goyal, S. and Patel, P.	A Case of COVID-19 Infection With Delayed Thromboembolic Complication on Warfarin	Cureus	Novel coronavirus disease 2019 (COVID-19) pandemic has posed an unprecedented threat to humanity with more than eight million infections and 450,000 deaths reported worldwide so far. The spectrum of the disease varies from mild asymptomatic infection to severe disease with rapid progression to acute respiratory distress syndrome and multiorgan failure. It is associated with a prothrombotic state …	2020	12	6	e8847	EXCLUDED	NOT RELEVANT
Gartner, M., Hopf, H. B. and Glocker, F.	Continuous long term wireless measurement of right ventricular pressures and ePAD in patients with severe COVID-19 ARDS using a novel right ventricular pressure transducer	Intensive Care Medicine Experimental	Introduction. In patients with severe COVID-19 ARDS development of pulmonary artery hypertension (PAH) in combination with right ventricular hypertension might be one of the key features associated with a worse prognosis (1,2). Until now, continuous long term measurement of right ventricular pressures (RVP/s) was not available. Objectives. We continuously measured RVP/s and the estimated diastoli…	2021	9	SUPPL 1		EXCLUDED	NOT RELEVANT
Gavin, Warren, Abdel-Rahman, Ahmed, Luetkemeyer, Mark, Kara, Areeba, Campbell, Elliott, Zaidi, Syed-Adeel, Gavin, Neha, Dbeibo, Lana, Beeler, Cole and Kuebler, Kari	Clinical characteristics, outcomes and prognosticators in adult patients hospitalized with COVID-19	American Journal of Infection Control	Background: COVID-19 is a novel disease caused by SARS-CoV-2. Method(s): We conducted a retrospective evaluation of patients admitted with COVID-19 to one site in March 2020. Patients were stratified into 3 groups: survivors who did not receive mechanical ventilation (MV), survivors who received MV, and those who received MV and died during hospitalization. Result(s): There were 140 hospitalizati…	2021	49	2	158-165	EXCLUDED	NOT RELEVANT
Gavrilina, O., Vasileva, A., Chabaeva, Y., Kulikov, S., Galstyan, G., Troitskaya, V., Parovichnikova, E., Savchenko, V., Zakurdaeva, K., Butaev, L., Sukhareva, A., Vorobyev, V., Kaplanov, K., Petrenko, A., Dubov, V., Dubov, S., Gavrilova, L., Toropova, I., Popova, M., Siniaev, A., Ochirova, O., Sveshnikova, Y., Shuvaev, V., Grishunina, M. and Ladygina, E.	Outcomes in patients with acute leukaemia and covid-19: Results of subgroup analysis of chronos19 registry	HemaSphere	Background: Patients (pts) with acute leukemia (AL) are at high risk of COVID-19 severe and lethal course. Intensive chemotherapy and immunosuppression in these patients are the possible causes of high mortality. Emerging data on risk factors and outcomes in this vulnerable patient population is aimed to support strategies of their medical care. Aim(s): To evaluate treatment outcomes and risk fac…	2021	5	SUPPL 2	102	EXCLUDED	NOT RELEVANT
Gea, Alfredo, Castro, Pedro, Candela-Toha, Angel M., Hernandez-Sanz, Maria L., Arruti, Egoitz, Villar, Jesus, Ferrando, Carlos and Monedero, Pablo	Early corticosteroids are associated with lower mortality in critically ill patients with COVID-19: a cohort study	Critical Care	Background: Critically ill patients with coronavirus disease 19 (COVID-19) have a high fatality rate likely due to a dysregulated immune response. Corticosteroids could attenuate this inappropriate response, although there are still some concerns regarding its use, timing, and dose. Method(s): This is a nationwide, prospective, multicenter, observational, cohort study in critically ill adult pati…	2021	25	1	2	EXCLUDED	NOT RELEVANT
Generali, Daniele, Bosio, Giancarlo, Malberti, Fabio, Cuzzoli, Antonio, Testa, Sophie, Romanini, Laura, Fioravanti, Antonio, Morandini, Alessandro, Pianta, Luca, Giannotti, Guglielmo, Viola, Erika Maria, Giorgi-Pierfranceschi, Matteo, Foramitti, Marina, Tira, Rosa Angela, Zangrandi, Ilaria, Chiodelli, Giulia, Machiavelli, Andrea, Cappelletti, Maria Rosa, Giossi, Alessia, De Giuli, Valeria, Costan…	Canakinumab as treatment for COVID-19-related pneumonia: A prospective case-control study	International Journal of Infectious Diseases	Objectives Canakinumab is an IL-1β antibody that neutralises the activity of IL-1β. This study examined the efficacy and safety of canakinumab in patients with moderate COVID-19-related pneumonia. Design This study aimed to evaluate the reduction in duration of hospitalisation with adequate oxygen status. Forty-eight patients with moderate COVID-19-related pneumonia were asked to participate in t…	2021	104		433-440	EXCLUDED	NOT RELEVANT
Gentile, G., Davies, R., Manfreda, V. M. and Ul Abideen, Z.	Successful treatment of severe COVID-19 pneumonia and hyperinflammatory syndrome with tocilizumab	BMJ Case Rep	As of 28 October 2020, there are over 44 000 000 confirmed COVID-19 infections and over 1 000 000 deaths worldwide, including 945 367 infections and 45 765 deaths in the UK. Acute respiratory distress syndrome occurs in 50% of patients with secondary haemophagocytic lymphohistiocytosis, a hyperinflammatory syndrome characterised by a surge of cytokines, including interleukin 6 (IL-6). Here we des…	2021	14	1		EXCLUDED	NOT RELEVANT
Geriani, D. and Egan, J.	Respiratory disease, and treatment / thematic poster session comparison of tracheostomy timing and outcomes between COVID-19 and non-COVID-19 patients	American Journal of Respiratory and Critical Care Medicine	Background: Evidence regarding timing of tracheostomy in adult patients with COVID-19 is unknown. Intensive care unit(ICU) mortality as high as 42-78% has been reported in critically ill COVID-19 patients. Medical literature has not shown mortality benefit in early tracheostomy, with exceptions in traumatic brain injury and neurological injury. There is some evidence to support shorter ICU length…	2021	203	9		EXCLUDED	NOT RELEVANT
Gerotziafas, Grigoris T., Vandreden, Patrick, Catalano, Mariella, Dimitrov, Gabriel, Colgan, Mary-Paula, Pecsvarady, Zsolt, Wautrecht, Jean Claude, Fazeli, Bahare, Olinic, Dan-Mircea, Farkas, Katalin, Kolossvary, Endre, Elalamy, Ismail, Falanga, Anna, Fareed, Jawed, Papageorgiou, Chryssa, Arellano, Rosella S., Bernardo, Melissa B., Salvador, David Raymund K., Agathagelou, Petros, Antic, Darco, Au…	Guidance for the Management of Patients with Vascular Disease or Cardiovascular Risk Factors and COVID-19: Position Paper from VAS-European Independent Foundation in Angiology/Vascular Medicine	Thrombosis and Haemostasis	COVID-19 is also manifested with hypercoagulability, pulmonary intravascular coagulation, microangiopathy, and venous thromboembolism (VTE) or arterial thrombosis. Predisposing risk factors to severe COVID-19 are male sex, underlying cardiovascular disease, or cardiovascular risk factors including noncontrolled diabetes mellitus or arterial hypertension, obesity, and advanced age. The VAS-Europea…	2020	120	12	1597-1628	EXCLUDED	NOT RELEVANT
Ghaffarpasand, Fariborz, Saki, Mohammad Reza, Ghahramani, Zahra, Paydar, Shahram and Dadashpour, Nazanin	Early tracheostomy in trauma patients with acute respiratory distress syndrome due to novel coronavirus disease 2019 (Covid-19)	Bulletin of Emergency and Trauma		2020	8	3	133-134	EXCLUDED	NOT RELEVANT
Ghafoor, K., Ahmed, A. and Abbas, M.	Fulminant Myocarditis With ST Elevation and Cardiogenic Shock in a SARS-CoV-2 Patient	Cureus	Severe acute respiratory syndrome coronavirus 2 (SARS-CoV-2) was first described in patients in Wuhan, China, who presented with flu-like symptoms. Since then, it has spread all over the world and in March 2020 it was labeled as a pandemic by the World Health Organization. Most common presentations include respiratory symptoms that vary from mild cough and shortness of breath to severe acute resp…	2021	13	7	e16149	EXCLUDED	NOT RELEVANT
Ghati, N., Roy, A., Bhatnagar, S., Bhati, S., Bhushan, S., Mahendran, M., Thakur, A., Tiwari, P., Dwivedi, T., Mani, K. and et al.	Atorvastatin and Aspirin as Adjuvant Therapy in Patients with SARS-CoV-2 Infection: a structured summary of a study protocol for a randomised controlled trial	Trials	Objectives: To assess the impact of adding statin (atorvastatin) and/or aspirin on clinical deterioration in patients infected with SARS‐CoV‐2 who require hospitalisation. The safety of these drugs in COVID‐19 patients will also be evaluated. Trial design: This is a single‐centre, prospective, four‐arm parallel design, open‐label, randomized control trial. Participants: The study will be conducte…	2020	21	1		EXCLUDED	NOT RELEVANT
Ginestra, Jennifer C., Anesi, George L., Christie, Jason D. and Mitchell, Oscar J. L.	COVID-19 Critical Illness: A Data-Driven Review	Annual review of medicine	The coronavirus disease 2019 (COVID-19) pandemic has posed unprecedented challenges in critical care medicine, including extreme demand for intensive care unit (ICU) resources and rapidly evolving understanding of a novel disease. Up to one-third of hospitalized patients with COVID-19 experience critical illness. The most common form of organ failure in COVID-19 critical illness is acute hypoxemi…	2021				EXCLUDED	NOT RELEVANT
Giraud, R., Legouis, D., Assouline, B., De Charriere, A., Decosterd, D., Brunner, M. E., Moret-Bochatay, M., Fumeaux, T. and Bendjelid, K.	Timing of VV-ECMO therapy implementation influences prognosis of COVID-19 patients	Physiol Rep	INTRODUCTION: Current knowledge on the use of extracorporeal membrane oxygenation (ECMO) in COVID-19 remains limited to small series and registry data. In the present retrospective monocentric study, we report on our experience, our basic principles, and our results in establishing and managing ECMO in critically ill COVID-19 patients. METHODS: A cohort study was conducted in patients with severe…	2021	9	3	e14715	EXCLUDED	NOT RELEVANT
Gleissman, H., Forsgren, A., Andersson, E., Lindqvist, E., Lipka Falck, A., Cronhjort, M., Dahlberg, M. and Günther, M.	Prone positioning in mechanically ventilated patients with severe acute respiratory distress syndrome and coronavirus disease 2019	Acta Anaesthesiol Scand	BACKGROUND: The management of COVID-19 ARDS is debated. Although current evidence does not suggest an atypical acute respiratory distress syndrome (ARDS), the physiological response to prone positioning is not fully understood and it is unclear which patients benefit. We aimed to determine whether proning increases oxygenation and to evaluate responders. METHODS: This case series from a single, t…	2021	65	3	360-363	EXCLUDED	NOT RELEVANT
Goel, Akshi and Jeelani, Tahleel Mohd	Study of role of dexamethasone in critically Ill COVID-19 patients at COVID critical center	JK Science	Background: Coronavirus disease 2019 (COVID-19) is a global pandemic and a substantial proportion of older individuals with COVID-19 develop a respiratory illness requiring intensive care, which can progress to critical illness with hypoxemic respiratory failure requiring prolonged ventilatory support. Corticosteroids reduces systemic inflammation & exudative fluid in the lung tissue and thus pre…	2020	22	4	193-197	EXCLUDED	NOT RELEVANT
Goh, K. J., Choong, M. C., Cheong, E. H., Kalimuddin, S., Duu Wen, S., Phua, G. C., Chan, K. S. and Haja Mohideen, S.	Rapid Progression to Acute Respiratory Distress Syndrome: Review of Current Understanding of Critical Illness from Coronavirus Disease 2019 (COVID-19) Infection	Ann Acad Med Singap	The coronavirus disease 2019 (COVID-19) outbreak that started in Wuhan, Hubei province, China in December 2019 has now extended across the globe with >100,000 cases and 3,000 deaths reported in 93 countries as of 7 March 2020. We report a case of COVID-19 infection in a 64-year-old man who developed rapidly worsening respiratory failure and acute respiratory distress syndrome (ARDS) that required…	2020	49	3	108-118	EXCLUDED	NOT RELEVANT
Gokaraju, Sriya, Darda, Maria, Warrier, Vinod Vijayaraghavan Nalini, Duta, Irina, Hayes, Fiona, Koduri, Gouri and Ahmed, Yasser	COVID -19 Lung Inflammation - What Have We Learnt so Far ?	Arthritis and Rheumatology	Background/Purpose: The SARS CoV-2 pandemic has inspired new interest in understanding the fundamental pathology of pneumonia and Acute Respiratory Distress Syndrome (ARDS). SARS CoV-2 in humans is associated with a broad spectrum of clinical respiratory syndromes, ranging from mild upper airway symptoms to progressive life threatening pneumonia. A proportion of patients develop ARDS. Although ev…	2020	72	SUPPL 10	44-47	EXCLUDED	NOT RELEVANT
Goldstein, C., Deisher, D., Gorman, E., Sheikh, F., Sifri, Z. and Glass, N. E.	Tracheostomy is Safe in Patients with Prolonged Intubation After Coronavirus Disease 2019 Infection	J Surg Res	BACKGROUND: Tracheostomy improves outcomes for critically ill patients requiring prolonged mechanical ventilation. Data are limited on the use and benefit of tracheostomies for intubated, critically ill coronavirus disease 2019 (COVID-19) patients. During the surge in COVID 19 infections in metropolitan New York/New Jersey, our hospital cared for many COVID-19 patients who required prolonged intu…	2021	266		361-365	EXCLUDED	NOT RELEVANT
Gommans, D. H. F., Nas, J., Pinto-Sietsma, S. J., Koop, Y., Konst, R. E., Mensink, F., Aarts, G. W. A., Konijnenberg, L. S. F., Cortenbach, K., Verhaert, D. V. M., Thannhauser, J., Mol, J. Q., Rooijakkers, M. J. P., Vos, J. L., van Rumund, A., Vart, P., Hassing, R. J., Cornel, J. H., de Jager, C. P. C., van den Heuvel, M. M., van der Hoeven, H. G., Verbon, A., Pinto, Y. M., van Royen, N., van Kim…	Rationale and design of the PRAETORIAN-COVID trial: A double-blind, placebo-controlled randomized clinical trial with valsartan for PRevention of Acute rEspiraTORy dIstress syndrome in hospitAlized patieNts with SARS-COV-2 Infection Disease	Am Heart J	There is much debate on the use of angiotensin receptor blockers (ARBs) in severe acute respiratory syndrome-coronavirus-2 (SARS-CoV-2)-infected patients. Although it has been suggested that ARBs might lead to a higher susceptibility and severity of SARS-CoV-2 infection, experimental data suggest that ARBs may reduce acute lung injury via blocking angiotensin-II-mediated pulmonary permeability, i…	2020	226		60-68	EXCLUDED	NOT RELEVANT
Gonzalez Londono, J., Vera Ching, C., Ortiz Ballujera, P., Sirvent Calvera, J. M. and Buxo, M.	Early vs late tracheostomy in SARS-COV-2 patients. Does it really make a difference?	Intensive Care Medicine Experimental	Introduction: The most serious form of COVID 19 infection manifested itself with a high number of patients with severe and longstanding ARDS, many of whom required a tracheostomy during the course of their illness. Currently, there is no consensus on the best time to perform tracheostomies. According to current recommendations, in the SARS-COV-2 pandemic situation, it is recommended to perform a …	2020	8	SUPPL 2		EXCLUDED	NOT RELEVANT
Gonzalez-Dambrauskas, Sebastian, Vasquez-Hoyos, Pablo, Camporesi, Anna, Diaz-Rubio, Franco, Pineres-Olave, Byron Enrique, Fernandez-Sarmiento, Jaime, Gertz, Shira, Harwayne-Gidansky, Ilana, Pietroboni, Pietro, Shein, Steven L., Urbano, Javier, Wegner, Adriana, Zemanate, Eliana and Karsies, Todd	Pediatric critical care and COVID19	Pediatrics	INTRODUCTION COVID-19, caused by SARS-CoV2, disproportionally affects adults (children <5% in most reports)1. Adult critical illness is characterized by acute hypoxemia, multi-organ failure, and high mortality2, 3. Reported risk factors for severe illness include age, cardiorespiratory comorbidities, obesity, and laboratory findings (lymphopenia and elevated D-dimer)2, 4. Pediatric reports descri…	2020	146	3		EXCLUDED	NOT RELEVANT
Gonzalez-Martinez, Alicia, Ramos, Carmen, Gago-Veiga, Ana Beatriz, Fanjul, Victor, Ballesteros, Jorge Serrano, Vega, Marta Bustamante, Alvarez, Claudia, Del Alamo, Yaiza Garcia, Vivancos, Jose and Villa-Mart, Almudena	Headache during SARS-CoV-2 infection as an early symptom associated with mild inflammation and pulmonary disease: A retrospective cohort study	Neurology	Objective: We aim to characterize this symptom and identify factors associated with headache in COVID-19. Background(s): Previous studies have demonstrated that headache is an important neurological manifestation during SARS-CoV-2 infection. However, little is known about the characteristics of COVID-19 patients that exhibit headache. Design/Methods: This retrospective study includes COVID-19 pat…	2021	96	15 SUPPL 1		EXCLUDED	NOT RELEVANT
Gonzalez-Martinez, Alicia, Vivancos, Jose, Fanjul, Victor, Ramos, Carmen, Gago-Veiga, Ana Beatriz, Serrano Ballesteros, Jorge, Bustamante, Marta, Villa Marti, Almudena, Alvarez, Claudia and Garcia del Alamo, Yaiza	Headache during SARS-CoV-2 infection as an early symptom associated with a more benign course of disease: a case-control study	European Journal of Neurology	Background and purpose: Headache is an important manifestation during SARS-CoV-2 infection. In this study, the aim was to identify factors associated with headache in COVID-19 and headache characteristics. Method(s): This case-control study includes COVID-19 hospitalized patients with pneumonia during March 2020. Controls comprise COVID-19 patients without headache and the cases are COVID-19 pati…	2021	28	10	3426-3436	EXCLUDED	NOT RELEVANT
Gore, V., Kshirsagar, D. P., Bhat, S. M., Khatib, K. I. and Mansukhani, B.	Itolizumab Treatment for Cytokine Release Syndrome in Moderate to Severe Acute Respiratory Distress Syndrome Due to COVID-19: Clinical Outcomes, A Retrospective Study	J Assoc Physicians India	BACKGROUND: Hyperinflammation, hypercoagulation and multi-organ dysfunction are life-threatening complications needing immediate attention in moderate-tosevere COVID-19 patients. We present our real world experience with Itolizumab, a repurposed immunomodulatory monoclonal antibody, administered in COVID-19 patients. METHODOLOGY: Data from 25 confirmed moderate-to-severe COVID-19 patients, with h…	2021	69	2	13-18	EXCLUDED	NOT RELEVANT
Gorenstein, S. A., Castellano, M. L., Slone, E. S., Gillette, B., Liu, H., Alsamarraie, C., Jacobson, A. M., Wall, S. P., Adhikari, S., Swartz, J. L., McMullen, J. J. S., Osorio, M., Koziatek, C. A. and Lee, D. C.	Hyperbaric oxygen therapy for COVID-19 patients with respiratory distress: treated cases versus propensity-matched controls	Undersea Hyperb Med	OBJECTIVE: Given the high mortality and prolonged duration of mechanical ventilation of COVID-19 patients, we evaluated the safety and efficacy of hyperbaric oxygen for COVID-19 patients with respiratory distress. METHODS: This is a single-center clinical trial of COVID-19 patients at NYU Winthrop Hospital from March 31 to April 28, 2020. Patients in this trial received hyperbaric oxygen therapy …	2020	47	3	405-413	EXCLUDED	NOT RELEVANT
Górgolas Hernández-Mora, Miguel, Cabello Úbeda, Alfonso, Prieto-Pérez, Laura, Villar Álvarez, Felipe, Álvarez Álvarez, Beatriz, Rodríguez Nieto, María Jesús, Carrillo Acosta, Irene, Fernández Ormaechea, Itziar, Al-Hayani, Aws Waleed Mohammed, Carballosa, Pilar, Calpena Martínez, Silvia, Ezzine, Farah, Castellanos González, Marina, Naya, Alba, López De Las Heras, Marta, Rodríguez Guzmán, Marcel Jo…	Compassionate use of tocilizumab in severe SARS-CoV2 pneumonia	International Journal of Infectious Diseases	Introduction Tocilizumab (TCZ) is an interleukin-6 receptor antagonist, which has been used for the treatment of severe SARS-CoV-2 pneumonia (SSP), which aims to ameliorate the cytokine release syndrome (CRS) induced acute respiratory distress syndrome (ARDS). However, there are no consistent data about who might benefit most from it. Methods We administered TCZ on a compassionate-use basis to pa…	2021	102		303-309	EXCLUDED	NOT RELEVANT
Gorman, E., Shankar-Hari, M., Hopkins, P., Tunnicliffe, W. S., Perkins, G. D., Silversides, J., McGuigan, P., Jackson, C., Boyle, R., McFerran, J. and et al.	Repair of Acute Respiratory Distress Syndrome by Stromal Cell Administration in COVID-19 (REALIST-COVID-19): a structured summary of a study protocol for a randomised, controlled trial	Trials	Objectives: The primary objective of the study is to assess the safety of a single intravenous infusion of Mesenchymal Stromal Cells (MSCs) in patients with Acute Respiratory Distress Syndrome (ARDS) due to COVID‐19. Secondary objectives are to determine the effects of MSCs on important clinical outcomes, as described below. Trial design: REALIST COVID 19 is a randomised, placebo‐controlled, trip…	2020	21	1		EXCLUDED	NOT RELEVANT
Goyal, Manu, Singh, Pratibha and Melana, Nitesh	Review of care and management of pregnant women during COVID-19 pandemic	Taiwanese Journal of Obstetrics and Gynecology	Coronavirus disease-19 (COVID-19) is caused by severe acute respiratory syndrome coronavirus-2 (SARS-CoV-2). Covid-19 pandemic began in the end of 2019 and spread all over the world in a short duration of time. Measures have been taken such as social distancing, compulsory lockdown and restriction of activities so as to prevent spread of virus. It has posed problem to both the antenatal women and…	2020	59	6	791-794	EXCLUDED	NOT RELEVANT
Griffiths, O., Mulla, S., Hamilton, D. O., Johnston, B., Waite, A. and Welters, I.	The incidence of pneumothorax and pneumomediastinum in critically ill patients with COVID-19	Intensive Care Medicine Experimental	Introduction. Lung protective ventilation reduces mortality in critically ill patients. Conversely, high pressures are associated with barotrauma and pneumothorax. There has been early evidence of an increased incidence of pneumothoraces or pneumomediastinum (hereby grouped together as PTX) in patients with COVID-19 undergoing mechanical (MV) or non-invasive ventilation (NIV) [1]. Our study aimed…	2021	9	SUPPL 1		EXCLUDED	NOT RELEVANT
Grimaldi, D., Aissaoui, N., Blonz, G., Carbutti, G., Courcelle, R., Gaudry, S., Gaultier, A., D'Hondt, A., Higny, J., Horlait, G., Hraiech, S., Lefebvre, L., Lejeune, F., Ly, A., Piagnerelli, M., Sauneuf, B., Serck, N., Soumagne, T., Szychowiak, P., Textoris, J., Vandenbunder, B., Vinsonneau, C. and Lascarrou, J. B.	Characteristics and outcomes of acute respiratory distress syndrome related to COVID-19 in Belgian and French intensive care units according to antiviral strategies: the COVADIS multicentre observational study	Ann Intensive Care	BACKGROUND: Limited data are available regarding antiviral therapy efficacy in most severe patients under mechanical ventilation for Covid-19-related acute respiratory distress syndrome (ARDS). METHODS: Comparison of antiviral strategies (none, hydroxychloroquine (OHQ), lopinavir/ritonavir (L/R), others (combination or remdesivir) in an observational multicentre cohort of patients with moderate-t…	2020	10	1	131	EXCLUDED	NOT RELEVANT
Grosgurin, O., Leidi, A., Farhoumand, P. D., Carballo, S., Adler, D., Reny, J. L., Bollen Pinto, B., Rossel, A., Serratrice, J., Agoritsas, T., Stirnemann, J. and Marti, C.	Role of Intermediate Care Unit Admission and Noninvasive Respiratory Support during the COVID-19 Pandemic: A Retrospective Cohort Study	Respiration	BACKGROUND: The COVID-19 pandemic has led to shortage of intensive care unit (ICU) capacity. We developed a triage strategy including noninvasive respiratory support and admission to the intermediate care unit (IMCU). ICU admission was restricted to patients requiring invasive ventilation. OBJECTIVES: The aim of this study is to describe the characteristics and outcomes of patients admitted to th…	2021	100	8	786-793	EXCLUDED	NOT RELEVANT
Guaraldi, Giovanni, Meschiari, Marianna, Cozzi-Lepri, Alessandro, Milic, Jovana, Tonelli, Roberto, Menozzi, Marianna, Franceschini, Erica, Cuomo, Gianluca, Orlando, Gabriella, Borghi, Vanni, Santoro, Antonella, Di Gaetano, Margherita, Puzzolante, Cinzia, Carli, Federica, Bedini, Andrea, Corradi, Luca, Fantini, Riccardo, Castaniere, Ivana, Tabbì, Luca, Girardis, Massimo, Tedeschi, Sara, Giannella,…	Tocilizumab in patients with severe COVID-19: a retrospective cohort study	The Lancet Rheumatology	Summary Background No therapy is approved for COVID-19 pneumonia. The aim of this study was to assess the role of tocilizumab in reducing the risk of invasive mechanical ventilation and death in patients with severe COVID-19 pneumonia who received standard of care treatment. Methods This retrospective, observational cohort study included adults (≥18 years) with severe COVID-19 pneumonia who were …	2020	2	8	e474-e484	EXCLUDED	NOT RELEVANT
Gulart, Aline Almeida and Silva, Isabela Julia Cristiana Santos	Early prone position for COVID-19 patients with severe hypoxia: reduces the mortality but increases the intubation risk?	Intensive Care Medicine		2020	46	11	2124-2125	EXCLUDED	NOT RELEVANT
Gulick, Roy M. and Martinez, Fernando J.	Severe Covid-19	The New England Journal of Medicine	Key Clinical PointsEvaluation and Management of Severe Covid-19Patients with severe coronavirus disease 2019 (Covid-19) may become critically ill with acute respiratory distress syndrome that typically begins approximately 1 week after the onset of symptoms.Deciding when a patient with severe Covid-19 should receive endotracheal intubation is an essential component of care.After intubation, patie…	2020	383	25	2451-2460	EXCLUDED	NOT RELEVANT
Guner, Rahmet, Hasanoglu, Imran, Kayaaslan, Bircan, Aypak, Adalet, Akinci, Esragul, Bodur, Hurrem, Eser, Fatma, Kaya Kalem, Ayse, Kucuksahin, Orhan, Ates, Ihsan, Bastug, Aliye, Tezer Tekce, Yasemin, Bilgic, Zeynep, Gursoy, Fahriye Melis, Akca, Hatice Nisa, Izdes, Seval, Erdem, Deniz, Asfuroglu, Emra, Hezer, Habibe, Kilic, Hatice, Cıvak, Musa, Aydogan, Sibel and Buzgan, Turan	Comparing ICU admission rates of mild/moderate COVID-19 patients treated with hydroxychloroquine, favipiravir, and hydroxychloroquine plus favipiravir	Journal of Infection and Public Health	Background In this study, we aimed to compare the intensive care unit (ICU) admission rate of hospitalized mild/moderate COVID-19 patients treated with hydroxychloroquine (HCQ), favipiravir, and HCQ plus favipiravir. Methods Single center retrospective designed observational study conducted in Ankara City Hospital. Patients who were hospitalized between March 15, 2020 and June 1, 2020 in COVID-19…	2021	14	3	365-370	EXCLUDED	NOT RELEVANT
Gupta, Shruti, Correa, Simon, Pokharel, Kapil K., Leaf, David E., Wang, Wei, Hayek, Salim S., Chan, Lili, Mathews, Kusum S., Melamed, Michal L., Brenner, Samantha K., Leonberg-Yoo, Amanda, Schenck, Edward J., Radbel, Jared, Reiser, Jochen, Bansal, Anip, Srivastava, Anand, Zhou, Yan, Finkel, Diana, Green, Adam, Mallappallil, Mary, Faugno, Anthony J., Zhang, Jingjing, Velez, Juan Carlos Q., Shaefi,…	Association between Early Treatment with Tocilizumab and Mortality among Critically Ill Patients with COVID-19	JAMA Internal Medicine	Importance: Therapies that improve survival in critically ill patients with coronavirus disease 2019 (COVID-19) are needed. Tocilizumab, a monoclonal antibody against the interleukin 6 receptor, may counteract the inflammatory cytokine release syndrome in patients with severe COVID-19 illness. Objective(s): To test whether tocilizumab decreases mortality in this population. Design, Setting, and P…	2021	181	1	41-51	EXCLUDED	NOT RELEVANT
Gupta, S., Padappayil, R. P., Bansal, A., Daouk, S. and Brown, B.	Tocilizumab in patients hospitalized with COVID-19 pneumonia: systematic review and meta-analysis of randomized controlled trials	J Investig Med	Tocilizumab is an interleukin receptor inhibitor that has been used in patients with COVID-19 pneumonia. There are recent randomized controlled trials (RCTs) that evaluated the efficacy and safety of tocilizumab in hospitalized patients with COVID-19 pneumonia. We performed a systematic review and meta-analysis of RCTs that evaluated the effectiveness of tocilizumab in hospitalized patients with …	2021				EXCLUDED	NOT RELEVANT
Guven, B. B., Erturk, T., Kompe, Ö and Ersoy, A.	Serious complications in COVID-19 ARDS cases: pneumothorax, pneumomediastinum, subcutaneous emphysema and haemothorax	Epidemiol Infect	The novel coronavirus identified as severe acute respiratory syndrome-coronavirus-2 causes acute respiratory distress syndrome (ARDS). Our aim in this study is to assess the incidence of life-threatening complications like pneumothorax, haemothorax, pneumomediastinum and subcutaneous emphysema, probable risk factors and effect on mortality in coronavirus disease-2019 (COVID-19) ARDS patients trea…	2021	149		e137	EXCLUDED	NOT RELEVANT
Habashi, N. M., Camporota, L., Gatto, L. A. and Nieman, G.	Functional pathophysiology of SARS-CoV-2-induced acute lung injury and clinical implications	J Appl Physiol (1985)	The worldwide pandemic caused by the SARS-CoV-2 virus has resulted in over 84,407,000 cases, with over 1,800,000 deaths when this paper was submitted, with comorbidities such as gender, race, age, body mass, diabetes, and hypertension greatly exacerbating mortality. This review will analyze the rapidly increasing knowledge of COVID-19-induced lung pathophysiology. Although controversial, the acut…	2021	130	3	877-891	EXCLUDED	NOT RELEVANT
Häberle, H., Magunia, H., Lang, P., Gloeckner, H., Körner, A., Koeppen, M., Backchoul, T., Malek, N., Handgretinger, R., Rosenberger, P. and Mirakaj, V.	Mesenchymal Stem Cell Therapy for Severe COVID-19 ARDS	J Intensive Care Med	BACKGROUND: The COVID-19 pandemic reached Germany in spring 2020. No proven treatment for SARS-CoV-2 was available at that time, especially for severe COVID-19-induced ARDS. We determined whether the infusion of mesenchymal stromal cells (MSCs) would help to improve pulmonary function and overall outcome in patients with severe COVID-19 ARDS. We offered MSC infusion as an extended indication to a…	2021	36	6	681-688	EXCLUDED	NOT RELEVANT
Hafeez, Zeeshan, Zeeshan, Abeer and Shahid, Sana	HYPONATREMIA SECONDARY TO VASOPRESSIN IN AN ECMO DEPENDENT PATIENT WITH SEVERE ARDS DUE TO COVID-19	Chest	TOPIC: Critical Care TYPE: Fellow Case Reports INTRODUCTION: Vasopressin infusion induced hyponatremia is a rare phenomenon. It occurs especially when vasopressin is utilized as an adjunct vasopressor in non-septic shock states. 1 CASE PRESENTATION: 35-year-old Hispanic female without any comorbidities was hospitalized at our institution at the peak of COVID-19 pandemic in New York due to severe …	2021	160	4 Supplement	A669	EXCLUDED	NOT RELEVANT
Haghparast, Parna, Maroney, Megan, Salwan, Aaron and Sabbaugh, Adam	Chapter 2 - Antidepressants	Book Section	Antidepressants are used to treat a variety of conditions including but not limited to major depressive disorder (MDD), generalized anxiety disorder (GAD), and obsessive-compulsive disorder (OCD). Apart from common side effects, there are new emerging data reporting unexpected side effects or safety information that clinicians should be aware of. A comprehensive literature search was conducted us…	2021				EXCLUDED	NOT RELEVANT
Haiduc, Ana Alina, Melamed, Naomi, Alom, Samiha, Axiaq, Ariana and Harky, Amer	Use of ECMO in Patients With Coronavirus Disease 2019: Does the Evidence Suffice?	Journal of Cardiothoracic and Vascular Anesthesia		2021	35	4	1256-1262	EXCLUDED	NOT RELEVANT
Haimovich, A. D., Ravindra, N. G., Stoytchev, S., Young, H. P., Wilson, F. P., van Dijk, D., Schulz, W. L. and Taylor, R. A.	Development and Validation of the Quick COVID-19 Severity Index: A Prognostic Tool for Early Clinical Decompensation	Ann Emerg Med	STUDY OBJECTIVE: The goal of this study is to create a predictive, interpretable model of early hospital respiratory failure among emergency department (ED) patients admitted with coronavirus disease 2019 (COVID-19). METHODS: This was an observational, retrospective, cohort study from a 9-ED health system of admitted adult patients with severe acute respiratory syndrome coronavirus 2 (COVID-19) a…	2020	76	4	442-453	EXCLUDED	NOT RELEVANT
Halani, V. and Krvavac, A.	is it steroids?- COVID-19 associated invasive pulmonary aspergillosis	American Journal of Respiratory and Critical Care Medicine	INTRODUCTION: COVID-19 associated invasive pulmonary aspergillosis (CAPA) has been described in more than 33 case reports. The incidence is closely related to the increased of use of dexamethasone after publication of the RECOVERY trial. Diagnosis of CAPA remains challenging in critically ill patients due to absence of typical radiological features such as halo sign. Schauwvlieghe et al. develope…	2021	203	9		EXCLUDED	NOT RELEVANT
Hamadeh, A., Aldujeli, A., Briedis, K., Tecson, K. M., Sanz-Sánchez, J., Al Dujeili, M., Al-Obeidi, A., Diez, J. L., Žaliūnas, R., Stoler, R. C. and McCullough, P. A.	Characteristics and Outcomes in Patients Presenting With COVID-19 and ST-Segment Elevation Myocardial Infarction	Am J Cardiol	There is limited information regarding clinical characteristics and outcomes of patients with SARS-CoV-2 (COVID-19) disease presenting with ST-segment elevation myocardial infarction (STEMI). In this multicenter retrospective study, we reviewed charts of patients admitted with symptomatic COVID-19 infection and STEMI to a total of 4 hospitals spanning Italy, Lithuania, Spain and Iraq from Februar…	2020	131		2022-06-01	EXCLUDED	NOT RELEVANT
Hamed, Dujana Mostafa, Belhoul, Khawla Mohammad, Al Maazmi, Naama Abdelrahman, Ghayoor, Farah, Moin, Muneeba, Al Suwaidi, Mahra, Narainen, Meeruna, Makki, Maryam and AbdulRahman, Mahera	Intravenous methylprednisolone with or without tocilizumab in patients with severe COVID-19 pneumonia requiring oxygen support: A prospective comparison	Journal of Infection and Public Health	Background Cytokine storm is a marker of severity and severe mortality in patients with coronavirus disease 2019 (COVID-19) pneumonia. Immunomodulatory treatments may reduce morbidity and mortality. Objectives To determine whether a 7-day course of methylprednisolone (MP) administered with and without tocilizumab improves outcomes in patients with severe COVID-19 (SARS-CoV-2) pneumonia requiring …	2021	14	8	985-989	EXCLUDED	NOT RELEVANT
Hammad, Mahmoud, Shalaby, Lobna, Sidhom, Iman, Madeny, Youssef, Abouelnaga, Sherif, Elhaddad, Alaa, Sherief, Nancy, Abdo, Ibrahim, Soliman, Sonia, Hassan, Reem, Elmeniawy, Shaimaa, Khamis, Nagwa, Zaki, Iman, Mansour, Tarek, El-Ansary, Mohamed Gamal and Al-Halfawy, Ahmed	Management and Outcome of Coronavirus Disease 2019 (COVID-19) in Pediatric Cancer Patients: A Single Centre Experience from a Developing Country	Clinical Lymphoma, Myeloma and Leukemia	Introduction: Sufficient data pertaining to the impact of the Coronavirus disease 2019 (COVID-19) on pediatric cancer patients is still lacking. The aim of this prospective study was to describe clinical management and outcomes of COVID-19 in pediatric oncology patients. Patients and Methods: Conducted between May 1, 2020 and November 30, 2020, this study included 76 pediatric oncology patients w…	2021	21	11	e853-e864	EXCLUDED	NOT RELEVANT
Han, M. K., Ignacio, R. A. B., Bernus, A. L., Milger-Kneidinger, K., Nyaku, A. N., Parker, B., Potter, V., Savic, S., Campello-Iddison, V., Cao, W. and et al.	RUXCOVID: a phase 3, randomized, placebo-controlled study evaluating the efficacy andsafety of ruxolitinib in patients with COVID-19-associatedcytokine storm	Clinical cancer research	Background: Severe COVID‐19 can result in pneumonia, with many patients (pts) requiring hospitalization andoxygen support. Severe COVID‐19 may also be complicated by acute respiratory distress syndrome, sepsis andseptic shock, and/or multiorgan failure. Many of these pts have features consistent with cytokine release syndrome(CRS) and its associated hyperinflammation. Given their immunomodulatory…	2020	26	18 SUPPL		EXCLUDED	NOT RELEVANT
Hansen, C. K., Stempek, S., Liesching, T., Lei, Y. and Dargin, J.	Characteristics and outcomes of patients receiving high flow nasal cannula therapy prior to mechanical ventilation in COVID-19 respiratory failure: A prospective observational study	Int J Crit Illn Inj Sci	BACKGROUND: Treatment strategies for acute hypoxic respiratory failure secondary to coronavirus 2019 disease (COVID-19) had significant variation early in the pandemic. We sought to determine if patients treated with high flow nasal cannula (HFNC) prior to mechanical ventilation had differing outcomes compared to those treated only with conventional oxygen. METHODS: This was a prospective, observ…	2021	11	2	56-60	EXCLUDED	NOT RELEVANT
Hartigan, S., Joyce, C., Turner, R. and Marsh, B.	Impact of prone ventilation in mechanically ventilated & rescue self positioned awake ARDS patients with Covid-19	Intensive Care Medicine Experimental	Introduction: SARS-CoV2 is a novel pathogen which, in humans, can lead to respiratory failure and acute respiratory distress syndrome (ARDS)(1). Prone ventilation has been shown to improve mortality in patients with severe ARDS(2). From early case reports in SARS-CoV2 infected patients and previous literature on ARDS, we hypothesised that prone ventilation may play a role improving oxygenation(2)…	2020	8	SUPPL 2		EXCLUDED	NOT RELEVANT
Hasan, Md Jahidul, Rabbani, Raihan, Anam, Ahmad Mursel and Huq, Shihan Mahmud Redwanul	Secukinumab in severe COVID-19 pneumonia: Does it have a clinical impact?	Journal of Infection		2021	83	1	e11-e13	EXCLUDED	NOT RELEVANT
Hasan, M. J., Rabbani, R., Anam, A. M., Huq, S. M. R., Polash, M. M. I., Nessa, S. S. T. and Bachar, S. C.	Impact of high dose of baricitinib in severe COVID-19 pneumonia: a prospective cohort study in Bangladesh	BMC Infect Dis	PURPOSE: Hyperinflammation in severe COVID-19 infection increases the risk of respiratory failure and one of the cogent reasons of mortality associated with COVID-19. Baricitinib, a janus kinases inhibitor, can potentially suppress inflammatory cascades in severe COVID-19 pneumonia. METHODS: The objective of this study was to compare the clinical outcomes of high dose of baricitinib with its usua…	2021	21	1	427	EXCLUDED	NOT RELEVANT
Hasham Sarwar, Muhammad, Hassan, Anam and Williams, Brian	HANTAVIRUS PULMONARY SYNDROME: A RARE CASE REPORT	Chest	TOPIC: Chest Infections TYPE: Fellow Case Reports INTRODUCTION: Hantavirus pulmonary syndrome (HPS) is a rare but potentially life-threatening viral illness transmitted to humans from the infected urine, droppings or saliva of certain species of mice and rats. 728 cases have been reported so far since surveillance in the United States began in 1993 [1]. Most cases (93%) have occurred in states we…	2021	160	4 Supplement	A279	EXCLUDED	NOT RELEVANT
Hashemian, S. Mr, Aliannejad, R., Zarrabi, M., Soleimani, M., Vosough, M., Hosseini, S. E., Hossieni, H., Keshel, S. H., Naderpour, Z., Hajizadeh-Saffar, E. and et al.	Mesenchymal stem cells derived from perinatal tissues for treatment of critically ill COVID-19-induced ARDS patients: a case series	Stem cell research & therapy	Background: Acute respiratory distress syndrome (ARDS) is a fatal complication of coronavirus disease 2019 (COVID‐19). There are a few reports of allogeneic human mesenchymal stem cells (MSCs) as a potential treatment for ARDS. In this phase 1 clinical trial, we present the safety, feasibility, and tolerability of the multiple infusions of high dose MSCs, which originated from the placenta and um…	2021	12	1		EXCLUDED	NOT RELEVANT
Hashim, Z., Neyaz, Z., Marak, R. S. K., Nath, A., Nityanand, S. and Tripathy, N. K.	Practice Guidelines for the Diagnosis of COVID-19-Associated Pulmonary Aspergillosis in an Intensive Care Setting	J Intensive Care Med	Coronavirus disease-2019 (COVID-19)-associated pulmonary aspergillosis (CAPA) is a new disease characterized by secondary Aspergillus mold infection in patients with COVID-19. It primarily affects patients with COVID-19 in critical state with acute respiratory distress syndrome, requiring intensive care and mechanical ventilation. CAPA has a higher mortality rate than COVID-19, posing a serious t…	2021			8850666211047160	EXCLUDED	NOT RELEVANT
Hasiu, A., Mihoc, D., Quenardelle, V., Gheoca, R., Wolff, V., Pottecher, J., Chamaraux-Tran, T. N., Pop, R., Beaujeux, R., Bolognini, F., Delaitre, M., Musacchio, M., Lebedinsky, P. A., Sellal, F., Schluck, E. and Courtois, S.	Stroke thrombectomy in patients with COVID-19: Initial experience in 13 cases	American Journal of Neuroradiology	We performed a retrospective review in both comprehensive stroke units of a region affected early by the coronavirus disease 2019 (COVID-19) pandemic, between March 1 and April 26, 2020, including patients with COVID-19 who underwent mechanical thrombectomy for ischemic stroke. We identified 13 cases, representing 38.2% of 34 thrombectomies performed during this period. We observed increased mort…	2020	41	11	2012-2016	EXCLUDED	NOT RELEVANT
Hassan, Ansar, Arora, Rakesh C., Adams, Corey, Bouchard, Denis, Cook, Richard, Gunning, Derek, Lamarche, Yoan, Malas, Tarek, Moon, Michael, Ouzounian, Maral, Rao, Vivek, Rubens, Fraser, Tremblay, Philippe, Whitlock, Richard, Moss, Emmanuel and Légaré, Jean-François	Cardiac Surgery in Canada During the COVID-19 Pandemic: A Guidance Statement From the Canadian Society of Cardiac Surgeons	Canadian Journal of Cardiology	On March 11, 2020, the World Health Organization declared that COVID-19 was a pandemic.1 At that time, only 118,000 cases had been reported globally, 90% of which had occurred in 4 countries.1 Since then, the world landscape has changed dramatically. As of March 31, 2020, there are now nearly 800,000 cases, with truly global involvement.2 Countries that were previously unaffected are currently ex…	2020	36	6	952-955	EXCLUDED	NOT RELEVANT
Hathout, Rania M., Abdelhamid, Sherihan G. and Metwally, Abdelkader A.	Chloroquine and hydroxychloroquine for combating COVID-19: Investigating efficacy and hypothesizing new formulations using Bio/chemoinformatics tools	Informatics in Medicine Unlocked	Chloroquine (CQ) and hydroxychloroquine (HCQ) are undergoing several clinical trials for evaluating their efficacy and safety as antiviral drugs. Yet, there is still a great debate about their efficacy in combating COVID-19. This study aimed to evaluate the feasibility of intranasal and/or pulmonary administration of CQ/HCQ for COVID-19 using Bio/chemoinformatics tools. We, hereby, hypothesize th…	2020	21		100446	EXCLUDED	NOT RELEVANT
Hatzl, S., Posch, F., Sareban, N., Stradner, M., Rosskopf, K., Reisinger, A. C., Eller, P., Schörghuber, M., Toller, W., Sloup, Z., Prüller, F., Gütl, K., Pilz, S., Rosenkranz, A. R., Greinix, H. T., Krause, R., Schlenke, P. and Schilcher, G.	Convalescent plasma therapy and mortality in COVID-19 patients admitted to the ICU: a prospective observational study	Ann Intensive Care	BACKGROUND: This study aimed to quantify the potential survival benefit of convalescent plasma therapy (CVP) in critically ill patients with acute respiratory failure related to coronavirus disease-2019 (COVID-19). METHODS: This is a single-center prospective observational cohort study in COVID-19 patients with acute respiratory failure. Immediately after intensive care unit (ICU) admission patie…	2021	11	1	73	EXCLUDED	NOT RELEVANT
Hawkins, R. B., Mehaffey, J. H., Charles, E. J., Mannem, H. C. and Roeser, M.	Lung Transplantation for Severe Post-coronavirus Disease 2019 Respiratory Failure	Transplantation	BACKGROUND: The coronavirus disease 2019 (COVID-19) pandemic has resulted in >72 million cases and 1.6 million deaths. End-stage lung disease from COVID-19 is a new and growing entity that may benefit from lung transplant; however, there are limited data on the patient selection, perioperative management, and expected outcomes of transplantation for this indication. METHODS: A systematic review o…	2021	105	6	1381-1387	EXCLUDED	NOT RELEVANT
Hazbun, M. E., Faust, A. C., Ortegon, A. L., Sheperd, L. A., Weinstein, G. L., Doebele, R. L., Weinmeister, K. D., Liddell, A. M. and Feldman, M.	The Combination of Tocilizumab and Methylprednisolone Along With Initial Lung Recruitment Strategy in Coronavirus Disease 2019 Patients Requiring Mechanical Ventilation: A Series of 21 Consecutive Cases	Crit Care Explor	OBJECTIVE: To describe the outcomes with use of a combination of tocilizumab and methylprednisolone administered around the time of endotracheal intubation in patients with confirmed coronavirus disease 2019-associated hypoxemic respiratory failure requiring mechanical ventilation. DATA SOURCES: Retrospective chart review. STUDY SELECTION/DATA EXTRACTION: Twenty-one consecutive patients with conf…	2020	2	6	e0145	EXCLUDED	NOT RELEVANT
Hazeldine, Jon and Lord, Janet M.	Neutrophils and COVID-19: Active Participants and Rational Therapeutic Targets	Frontiers in Immunology	Whilst the majority of individuals infected with severe acute respiratory syndrome coronavirus 2 (SARS-CoV-2), the causative pathogen of COVID-19, experience mild to moderate symptoms, approximately 20% develop severe respiratory complications that may progress to acute respiratory distress syndrome, pulmonary failure and death. To date, single cell and high-throughput systems based analyses of t…	2021	12		680134	EXCLUDED	NOT RELEVANT
He, Susu, Fang, Lina, Xia, Lingzhen, Lin, Shuangxiang, Ye, Junhui and Luo, Dinghai	Clinical Characteristics and Early Interventional Responses in Patients with Severe COVID-19 Pneumonia	Computational and Mathematical Methods in Medicine	Progressive acute respiratory distress syndrome (ARDS) is the most lethal cause in patients with severe COVID-19 pneumonia due to uncontrolled inflammatory reaction, for which we found that early intervention of combined treatment with methylprednisolone and human immunoglobulin is a highly effective therapy to improve the prognosis of COVID-19-induced pneumonia patients. Objective. Herein, we ha…	2021	2021		6676987	EXCLUDED	NOT RELEVANT
Heilbronn, Jackson, Kwon, Christina and Ulrich, Michael	METABOLIC ALKALOSIS DRIVING RESPIRATORY FAILURE IN POST ACUTECOVID-19 SYNDROME	Chest	TOPIC: Pulmonary Physiology TYPE: Medical Student/Resident Case Reports INTRODUCTION: Survival of the acute phase of COVID-19 infection can leave patients with multiple long-term sequelae described as Post-acute covid-19 syndrome (PACS). We present a case of a patient with PACS manifested as pulmonary fibrosis, carbon dioxide retention and difficulty weaning from BIPAP that experienced dramatic i…	2021	160	4 Supplement	A2153	EXCLUDED	NOT RELEVANT
Heim, M., Lahmer, T., Rasch, S., Kriescher, S., Berg-Johnson, W., Fuest, K., Kapfer, B., Schneider, G., Spinner, C. D., Geisler, F., Wießner, J. R., Rothe, K., Feihl, S. and Ranft, A.	Rapid clinical evolution for COVID-19 translates into early hospital admission and unfavourable outcome: a preliminary report	Multidiscip Respir Med	BACKGROUND: A wide range of mortality rates has been reported in COVID-19 patients on the intensive care unit. We wanted to describe the clinical course and determine the mortality rate in our institution's intensive care units. METHODS: To this end, we performed a retrospective cohort study of 50 COVID-19 patients admitted to the ICU at a large German tertiary university hospital. Clinical featu…	2021	16	1	744	EXCLUDED	NOT RELEVANT
Helms, J., Kremer, S., Merdji, H., Schenck, M., Severac, F., Clere-Jehl, R., Studer, A., Radosavljevic, M., Kummerlen, C., Monnier, A., Boulay, C., Fafi-Kremer, S., Castelain, V., Ohana, M., Anheim, M., Schneider, F. and Meziani, F.	Delirium and encephalopathy in severe COVID-19: a cohort analysis of ICU patients	Crit Care	BACKGROUND: Neurotropism of SARS-CoV-2 and its neurological manifestations have now been confirmed. We aimed at describing delirium and neurological symptoms of COVID-19 in ICU patients. METHODS: We conducted a bicentric cohort study in two French ICUs of Strasbourg University Hospital. All the 150 patients referred for acute respiratory distress syndrome due to SARS-CoV-2 between March 3 and May…	2020	24	1	491	EXCLUDED	NOT RELEVANT
Heman-Ackah, Sabrina M., Su, YouRong Sophie, Spadola, Michael, Petrov, Dmitriy, Chen, H. Isaac, Schuster, James and Lucas, Timothy	Neurologically devastating intraparenchymal hemorrhage in COVID-19 patients on extracorporeal membrane oxygenation: A case series	Neurosurgery	BACKGROUND AND IMPORTANCE: Extracorporeal membrane oxygenation (ECMO) represents a life-saving therapy in cases of refractory hypoxia and has been utilized in patients suffering from the most severe forms of coronavirus disease 2019 (COVID-19). A strikingly high mortality rate of 94% was described in early reports of patients with COVID-19 transitioned to ECMO. Later case reports and series demon…	2020	87	2	E147-E151	EXCLUDED	NOT RELEVANT
Hendricks, Candice Laverne, Herd, Candice, Nel, Marcel, Pepper, Michael Sean and Tintinger, Gregory	The COVID-19 Treatment Landscape: A South African Perspective on a Race Against Time	Frontiers in Medicine	The pandemic caused by SARS-CoV-2 has infected more than 94 million people worldwide (as of 17 January 2020). Severe disease is believed to be secondary to the cytokine release syndrome (CRS or "cytokine storm") which causes local tissue damage as well as multi-organ dysfunction and thrombotic complications. Due to the high mortality rates in patients receiving invasive ventilation, practice has …	2021	8		604087	EXCLUDED	NOT RELEVANT
Hens, N., Vranck, P. and Molenberghs, G.	The COVID-19 epidemic, its mortality, and the role of non-pharmaceutical interventions	Eur Heart J Acute Cardiovasc Care	COVID-19 has developed into a pandemic, hitting hard on our communities. As the pandemic continues to bring health and economic hardship, keeping mortality as low as possible will be the highest priority for individuals; hence governments must put in place measures to ameliorate the inevitable economic downturn. The course of an epidemic may be defined by a series of key factors. In the early sta…	2020	9	3	204-208	EXCLUDED	NOT RELEVANT
Herman, Lore, De Smedt, Stefaan C. and Raemdonck, Koen	Pulmonary surfactant as a versatile biomaterial to fight COVID-19	Journal of Controlled Release	The COVID-19 pandemic has wielded an enormous pressure on global health care systems, economics and politics. Ongoing vaccination campaigns effectively attenuate viral spreading, leading to a reduction of infected individuals, hospitalizations and mortality. Nevertheless, the development of safe and effective vaccines as well as their global deployment is time-consuming and challenging. In additi…	2021				EXCLUDED	NOT RELEVANT
Hermine, O., Mariette, X., Tharaux, P. L., Resche-Rigon, M., Porcher, R. and Ravaud, P.	Effect of Tocilizumab vs Usual Care in Adults Hospitalized With COVID-19 and Moderate or Severe Pneumonia: A Randomized Clinical Trial	JAMA Intern Med	IMPORTANCE: Severe pneumonia with hyperinflammation and elevated interleukin-6 is a common presentation of coronavirus disease 2019 (COVID-19). OBJECTIVE: To determine whether tocilizumab (TCZ) improves outcomes of patients hospitalized with moderate-to-severe COVID-19 pneumonia. DESIGN, SETTING, AND PARTICPANTS: This cohort-embedded, investigator-initiated, multicenter, open-label, bayesian rand…	2021	181	1	32-40	EXCLUDED	NOT RELEVANT
Hernandez-Romieu, A. C., Adelman, M. W., Hockstein, M. A., Robichaux, C. J., Edwards, J. A., Fazio, J. C., Blum, J. M., Jabaley, C. S., Caridi-Scheible, M., Martin, G. S., Murphy, D. J. and Auld, S. C.	Timing of Intubation and Mortality Among Critically Ill Coronavirus Disease 2019 Patients: A Single-Center Cohort Study	Crit Care Med	OBJECTIVES: Increasing time to mechanical ventilation and high-flow nasal cannula use may be associated with mortality in coronavirus disease 2019. We examined the impact of time to intubation and use of high-flow nasal cannula on clinical outcomes in patients with coronavirus disease 2019. DESIGN: Retrospective cohort study. SETTING: Six coronavirus disease 2019-specific ICUs across four univers…	2020	48	11	e1045-e1053	INCLUDED	TITLE RELEVANT
Herrmann, J., Adam, E. H., Notz, Q., Helmer, P., Sonntagbauer, M., Ungemach-Papenberg, P., Sanns, A., Zausig, Y., Steinfeldt, T., Torje, I., Schmid, B., Schlesinger, T., Rolfes, C., Reyher, C., Kredel, M., Stumpner, J., Brack, A., Wurmb, T., Gill-Schuster, D., Kranke, P., Weismann, D., Klinker, H., Heuschmann, P., Rücker, V., Frantz, S., Ertl, G., Muellenbach, R. M., Mutlak, H., Meybohm, P., Zach…	COVID-19 Induced Acute Respiratory Distress Syndrome-A Multicenter Observational Study	Front Med (Lausanne)	Background: Proportions of patients dying from the coronavirus disease-19 (COVID-19) vary between different countries. We report the characteristics; clinical course and outcome of patients requiring intensive care due to COVID-19 induced acute respiratory distress syndrome (ARDS). Methods: This is a retrospective, observational multicentre study in five German secondary or tertiary care hospital…	2020	7		599533	EXCLUDED	NOT RELEVANT
Hess, Clayton B., Eng, Tony Y., Nasti, Tahseen H., Dhere, Vishal R., Kleber, Troy J., Switchenko, Jeffrey M., Weinberg, Brent D., Rouphael, Nadine, Tian, Sibo, Rudra, Soumon, Taverna, Luisa S., Daisson, Alvaro Perez, Ahmed, Rafi and Khan, Mohammad K.	Whole-lung low-dose radiation therapy (LD-RT) for non-intubated oxygen-dependent patients with COVID-19-related pneumonia receiving dexamethasone and/or remdesevir	Radiotherapy and Oncology	Background Low-dose radiotherapy (LD-RT) has produced anti-inflammatory effects in both animal models and early human trials of COVID-19-related pneumonia. The role of whole-lung LD-RT within existing treatment paradigms merits further study. Methods A phase II prospective trial studied the addition of LD-RT to standard drug treatments. Hospitalized and oxygen-dependent patients receiving dexamet…	2021	165		20-31	EXCLUDED	NOT RELEVANT
Hess, Clayton B., Nasti, Tahseen H., Dhere, Vishal R., Kleber, Troy J., Switchenko, Jeffrey M., Buchwald, Zachary S., Stokes, William A., Weinberg, Brent D., Rouphael, Nadine, Steinberg, James P., Godette, Karen D., Murphy, David J., Ahmed, Rafi, Curran, Walter J. and Khan, Mohammad K.	Immunomodulatory Low-Dose Whole-Lung Radiation for Patients with Coronavirus Disease 2019-Related Pneumonia	International Journal of Radiation Oncology*Biology*Physics	Purpose Phase 1 clinical trials have established low-dose, whole-lung radiation therapy (LD-RT) as safe for patients with coronavirus disease 2019 (COVID-19)-related pneumonia. By focally dampening cytokine hyperactivation, LD-RT may improve disease outcomes through immunomodulation. Methods and Materials Patients with COVID-19-related pneumonia were treated with 1.5 Gy whole-lung LD-RT, followed…	2021	109	4	867-879	EXCLUDED	NOT RELEVANT
Hess, Matthew C., Collins, Christine S., Mabry, Scott E., Hicks, James W., Levitt, Eli B. and Rajaram, Sakthivel	COVID-19 and Acute Cervical Spinal Cord Injury - Case Report of 2 Patients: Do We Need to Rethink Our Standard Treatment Strategy?	Clinical Spine Surgery	Study Design: This was a case series. Objective(s): The authors sought to examine the high-risk population of COVID-positive patients with acute cervical spinal cord injury (SCI) in a large level 1 trauma and tertiary referral center. Summary of Background Data: There are limited studies regarding the surgical management of patients with acute SCI in the setting of the recent coronavirus pandemic…	2021	34	7	269-272	EXCLUDED	NOT RELEVANT
Hidalgo Manchado, L., Guzman Adum, I. and De, D. C. I.	Early tracheostomy versus late tracheostomy in ARDS caused by Sars Cov2: A mortality analysis	Intensive Care Medicine Experimental	Introduction. The adult respiratory distress syndrome (ARDS) caused by Sars Cov2 infection has become the main cause of admission in ICU during the last year. Most of the patients admitted to the ICU ended up requiring mechanical ventilation (MV) and often, due to their long stay in ICU they required the performance of a tracheostomy. Objectives. To establish a comparison of the prognosis between…	2021	9	SUPPL 1		EXCLUDED	NOT RELEVANT
Himmelwright, Rebecca S. and Dominguez, Jennifer E.	Postpartum Respiratory Depression	Anesthesiology Clinics		2021	39	4	687-709	EXCLUDED	NOT RELEVANT
Hirouchi, Takatomo, Ota, Shinichiro, Mashima, Dai, Boku, Ryuichi, Yoshida, Yuto, Iwata, Koki, Shinada, Kanako, Matsumoto, Takashi, Morikawa, Miwa, Sato, Takashi, Shinoda, Masahiro, Kamachi, Kenichi and Shinkai, Masaharu	A case of COVID-19 pneumonia successfully treated with favipiravir (Avigan) in which serum SARS-CoV-2 RNA detected by LAMP method was clinically useful	Journal of Infection and Chemotherapy	A 49-year-old Japanese male was managed by mechanical ventilation due to coronavirus disease 2019 (COVID-19) pneumonia. Favipiravir as an antiviral therapy, and anti-inflammatory treatment were administered. SARS-CoV-2 RNA was detected in serum by the loop-mediated isothermal amplification (LAMP) method on Day 9; favipiravir treatment was continued. On Day 13, negative serum RNA was confirmed, fo…	2021	27	2	379-383	EXCLUDED	NOT RELEVANT
Hitawala, A., Kumar, S. and Gopalakrishna, K. V.	Early Use of Tocilizumab May Prevent Clinical Deterioration in Select COVID-19 Patients: A Case Series	Cureus	Coronavirus disease 2019 (COVID-19) is a respiratory viral illness caused by the novel severe acute respiratory syndrome coronavirus 2. It is known to cause severe illness in certain patients, who develop acute respiratory distress syndrome (ARDS) often requiring intubation and mechanical ventilation adding to significant morbidity and mortality. Tocilizumab is an interleukin-6 inhibitor that has…	2020	12	7	e9187	EXCLUDED	NOT RELEVANT
Hochberg, C., Eakin, M. N. and Hager, D. N.	Use of prone positioning for the acute respiratory distress syndrome increased during the coronavirus disease 19 pandemic	American Journal of Respiratory and Critical Care Medicine	Rationale: Prone positioning in acute respiratory distress syndrome (ARDS) improves patient outcomes but has been underutilized. In this study, we hypothesize that prone positioning use has increased during the COVID-19 pandemic. Method(s): We conducted a retrospective study of patients treated in the medical ICU of a large academic tertiary care hospital in Baltimore, Maryland. Use of prone posi…	2021	203	9		EXCLUDED	NOT RELEVANT
Hogan Ii, Reed B., Hogan Iii, Reed B., Cannon, Tim, Rappai, Maria, Studdard, John, Paul, Doug and Dooley, Thomas P.	Dual-histamine receptor blockade with cetirizine - famotidine reduces pulmonary symptoms in COVID-19 patients	Pulmonary Pharmacology & Therapeutics	Background The COVID-19 pandemic due to SARS-CoV-2 infection can produce Acute Respiratory Distress Syndrome as a result of a pulmonary cytokine storm. Antihistamines are safe and effective treatments for reducing inflammation and cytokine release. Combinations of Histamine-1 and Histamine-2 receptor antagonists have been effective in urticaria, and might reduce the histamine-mediated pulmonary c…	2020	63		101942	EXCLUDED	NOT RELEVANT
Holmen, I. C., Kent, A., Lakritz, S., Brickson, C. and Mastalerz, K.	Delayed Tracheostomy in a Patient With Prolonged Invasive Mechanical Ventilation due to COVID-19	Cureus	Coronavirus disease 2019 (COVID-19) can cause acute respiratory distress syndrome (ARDS) that is associated with high mortality among patients requiring invasive mechanical ventilation. We present a case of a 56-year-old male with hypertension and obesity who presented with chest pain from COVID-19. The patient required endotracheal intubation due to worsening hypoxia and remained intubated for 3…	2020	12	6	e8644	EXCLUDED	NOT RELEVANT
Holton, Caroline, Orrick, Johanna, Areinamo, Igor and Miller, Jenna	SEVERE DIASTOLIC DYSFUNCTION FOLLOWING PROLONGED EXTRACORPOREAL MEMBRANE OXYGENATION IN A PEDIATRIC BURN PATIENT	Chest	TOPIC: Pediatrics TYPE: Fellow Case Reports INTRODUCTION: A previously healthy 3-year-old female was admitted following a 22% TBSA scald burn. She was initially hemodynamically stable on room air. However, one week into hospitalization she developed ARDS with catecholamine-refractory shock requiring VA-ECMO. She was enterovirus positive, grew MRSA in respiratory cultures and was treated with prol…	2021	160	4 Supplement	A1942	EXCLUDED	NOT RELEVANT
Hoogeveen, D., Ketels, T. J. P., Wilbers, T. J. and Strang, A. C.	Effect of high-dose methylprednisolone in mechanically ventilated icu patients with covid-19: A retrospective observational study	Netherlands Journal of Critical Care	Background: COVID-19 is associated with clinical features that closely resemble acute respiratory distress syndrome and causes hypoxic respiratory failure requiring ventilator support. The primary purpose of this study is to investigate the effects of high-dose methylprednisolone on the respiratory condition of COVID-19 patients on the intensive care unit (ICU) in the absence of early treatment w…	2021	29	2	91-95	EXCLUDED	NOT RELEVANT
Horii, Toshihiro, Fujioka, Tomoyuki, Takahashi, Marie, Mori, Mio, Tsuchiya, Junichi, Yamaga, Emi, Yamada, Hirofumi, Kimura, Mizuki, Kishino, Mitsuhiro and Tateishi, Ukihide	Late-onset pneumothorax in a COVID-19 patient treated with ventilation and ECMO: A case report and literature review	Radiology Case Reports	Coronavirus disease 2019 (COVID-19) has become a major threat to public health since the outbreak in Wuhan in 2019. Chest computed tomography is recommended for COVID-19 cases for evaluation and follow up of pneumonia and related complication. We report the case of a 66-year-old man with underlying hypertension and a history of smoking 76 packs a year; he was frequently monitored by computed tomo…	2020	15	12	2560-2564	EXCLUDED	NOT RELEVANT
Hou, L., Li, M., Guo, K., Wang, W., Li, B., Li, J. and Yuan, Y.	First successful treatment of a COVID-19 pregnant woman with severe ARDS by combining early mechanical ventilation and ECMO	Heart Lung	The novel coronavirus (COVID-19) has become a global pandemic outbreak. Patients with COVID-19 are prone to progress to acute respiratory distress syndrome (ARDS), and even severe ARDS with ineffective mechanical ventilation, and an extremely high mortality. Extracorporeal membrane oxygenation (ECMO) provides effective respiratory support and saves time for the treatment of severe COVID-19. The p…	2021	50	1	33-36	EXCLUDED	NOT RELEVANT
Hsu, Jesse, Yang, Wei, Holena, Daniel N., Roche, Meaghan, Schrauben, Sarah J., Reilly, John P., Shashaty, Michael G. S., Vasquez, Charles R., Gupta, Shruti, Miano, Todd A., Leaf, David E., Walther, Carl P., Anumudu, Samaya J., Arunthamakun, Justin, Kopecky, Kathleen F., Milligan, Gregory P., McCullough, Peter A., Nguyen, Thuy-Duyen, Shaefi, Shahzad, Krajewski, Megan L., Shankar, Sidharth, Pannu, …	Identification of Distinct Clinical Subphenotypes in Critically Ill Patients With COVID-19	Chest	Background: Subphenotypes have been identified in patients with sepsis and ARDS and are associated with different outcomes and responses to therapies. Research Question: Can unique subphenotypes be identified among critically ill patients with COVID-19? Study Design and Methods: Using data from a multicenter cohort study that enrolled critically ill patients with COVID-19 from 67 hospitals across…	2021	160	3	929-943	EXCLUDED	NOT RELEVANT
Hu, B. S., Hu, M. Z., Jiang, L. X., Yu, J., Chang, Y., Cao, Y. and Dai, Z. P.	Extracorporeal membrane oxygenation (ECMO) in patients with COVID-19: A rapid systematic review of case studies	European Review for Medical and Pharmacological Sciences	OBJECTIVE: COVID-19 can cause severe acute respiratory distress syndrome (ARDS). Extracorporeal membrane oxygenation (ECMO) can support gas exchange in patients failing conventional mechanical ventilation, but its role is still controversial. We performed a rapid systematic review focusing on the use of ECMO in patients with COVID-19. MATERIALS AND METHODS: PubMed/MEDLINE, Google Scholar, Embase,…	2020	24	22	11945-11952	EXCLUDED	NOT RELEVANT
Hu, Jielun, Zhang, Lin, Lin, Winnie, Tang, Whitney, Chan, Francis K. L. and Ng, Siew C.	Review article: Probiotics, prebiotics and dietary approaches during COVID-19 pandemic	Trends in Food Science & Technology	Background Patients with COVID-19 caused by SARS-CoV-2 exhibit diverse clinical manifestations and severity including enteric involvement. Commensal gut bacteria can contribute to defense against potential pathogens by promoting beneficial immune interactions. Interventions targeting the gut microbiome may have systemic anti-viral effects in SARS-CoV-2 infection. Scope and approach To summarise a…	2021	108		187-196	EXCLUDED	NOT RELEVANT
Hu, Ling, Long, Hui, Ren, Hong-Wei, Li, Huan, Yu, Wen-Xiong, Liu, Jia, Shao, Chen, Hao, Jun-Jie, Wang, Chuan-Zhen, Ma, Yao, Fu, Yuanyuan, Zuo, Yi, Deng, Youping, Chen, Shaoqiu, Gao, Zitong, Wang, Jie, Xu, Qing-Bang, Wang, Zhanwei and Yanagihara, Richard	Risk Factors Associated with Clinical Outcomes in 323 Coronavirus Disease 2019 (COVID-19) Hospitalized Patients in Wuhan, China	Clinical Infectious Diseases	Background: With evidence of sustained transmission in more than 190 countries, coronavirus disease 2019 (COVID-19) has been declared a global pandemic. Data are urgently needed about risk factors associated with clinical outcomes. Method(s): A retrospective review of 323 hospitalized patients with COVID-19 in Wuhan was conducted. Patients were classified into 3 disease severity groups (nonsevere…	2020	71	16	2089-2098	EXCLUDED	NOT RELEVANT
Huang, Chanyan, Soleimani, Jalal, Herasevich, Svetlana, Pinevich, Yuliya, Pennington, Kelly M., Dong, Yue, Pickering, Brian W. and Barwise, Amelia K.	Clinical Characteristics, Treatment, and Outcomes of Critically Ill Patients With COVID-19: A Scoping Review	Mayo Clinic Proceedings	A growing number of studies on coronavirus disease 2019 (COVID-19) are becoming available, but a synthesis of available data focusing on the critically ill population has not been conducted. We performed a scoping review to synthesize clinical characteristics, treatment, and clinical outcomes among critically ill patients with COVID-19. Between January 1, 2020, and May 15, 2020, we identified hig…	2021	96	1	183-202	EXCLUDED	NOT RELEVANT
Huang, E., Isonaka, S., Yang, H., Salce, E., Rosales, E. and Jordan, S. C.	Tocilizumab treatment in critically ill patients with COVID-19: A retrospective observational study	Int J Infect Dis	OBJECTIVE: Elevated levels of pro-inflammatory cytokines are observed in severe COVID-19 infections, and cytokine storm is associated with disease severity. Tocilizumab, an interleukin-6 receptor antagonist, is used to treat chimeric antigen receptor T cell-induced cytokine release syndrome and may attenuate the dysregulated immune response in COVID-19. We compared outcomes among tocilizumab-trea…	2021	105		245-251	EXCLUDED	NOT RELEVANT
Huang, M., Yang, Y., Shang, F., Zheng, Y., Zhao, W., Luo, L., Han, X., Lin, A., Zhao, H., Gu, Q., Shi, Y., Li, J., Xu, X., Liu, K., Deng, Y., Cao, Q. and Wang, W.	Clinical Characteristics and Predictors of Disease Progression in Severe Patients with COVID-19 Infection in Jiangsu Province, China: A Descriptive Study	Am J Med Sci	BACKGROUND: We studied patients with coronavirus disease 2019 (COVID-19) infected by severe acute respiratory syndrome coronavirus 2, a virus that originated in Wuhan, China, and is spreading over the country including Jiangsu Province. We studied the clinical characteristics and therapies of severe cases in Jiangsu Province. METHODS: A multicenter retrospective cohort study was conducted to anal…	2020	360	2	120-128	EXCLUDED	NOT RELEVANT
Huang, Shiqian, Xia, Haifa, Wu, Zhouyang, Zhao, Shuai, Yao, Shanglong, Chen, Xiangdong and Luo, Huilin	Clinical data of early COVID-19 cases receiving extracorporeal membrane oxygenation in Wuhan, China	Journal of Clinical Anesthesia		2021	68		110044	EXCLUDED	NOT RELEVANT
Hulst, Abraham H., Hermanides, Jeroen, Schlack, Wolfgang S., Stevens, Markus F., Weenink, Robert P., Preckel, Benedikt, Hollmann, Markus W., Vlaar, Alexander P., Schultz, Marcus J. and de Jong, Menno D.	Update for anaesthetists on clinical features of covid-19 patients and relevant management	Journal of Clinical Medicine	When preparing for the outbreak of severe acute respiratory syndrome coronavirus 2 (SARS-CoV-2) infection and the coronavirus infection disease (COVID-19) questions arose regarding various aspects concerning the anaesthetist. When reviewing the literature it became obvious that keeping up-to-date with all relevant publications is almost impossible. We searched for and summarised clinically releva…	2020	9	5	1495	EXCLUDED	NOT RELEVANT
Hundt, M. A., Deng, Y., Ciarleglio, M. M., Nathanson, M. H. and Lim, J. K.	Abnormal Liver Tests in COVID-19: A Retrospective Observational Cohort Study of 1,827 Patients in a Major U.S. Hospital Network	Hepatology	BACKGROUND AND AIMS: The coronavirus-19 disease (COVID-19) pandemic, caused by the severe acute respiratory syndrome coronavirus 2 virus, is associated with significant morbidity and mortality attributable to pneumonia, acute respiratory distress syndrome, and multiorgan failure. Liver injury has been reported as a nonpulmonary manifestation of COVID-19, but characterization of liver test abnorma…	2020	72	4	1169-1176	EXCLUDED	NOT RELEVANT
Hung, Ivan Fan-Ngai, Lung, Kwok-Cheung, Tso, Eugene Yuk-Keung, Liu, Raymond, Chung, Tom Wai-Hin, Chu, Man-Yee, Ng, Yuk-Yung, Lo, Jenny, Chan, Jacky, Tam, Anthony Raymond, Shum, Hoi-Ping, Chan, Veronica, Wu, Alan Ka-Lun, Sin, Kit-Man, Leung, Wai-Shing, Law, Wai-Lam, Lung, David Christopher, Sin, Simon, Yeung, Pauline, Yip, Cyril Chik-Yan, Zhang, Ricky Ruiqi, Fung, Agnes Yim-Fong, Yan, Erica Yuen-W…	Triple combination of interferon beta-1b, lopinavir–ritonavir, and ribavirin in the treatment of patients admitted to hospital with COVID-19: an open-label, randomised, phase 2 trial	The Lancet	Summary Background Effective antiviral therapy is important for tackling the coronavirus disease 2019 (COVID-19) pandemic. We assessed the efficacy and safety of combined interferon beta-1b, lopinavir–ritonavir, and ribavirin for treating patients with COVID-19. Methods This was a multicentre, prospective, open-label, randomised, phase 2 trial in adults with COVID-19 who were admitted to six hosp…	2020	395	10238	1695-1704	EXCLUDED	NOT RELEVANT
Hushmandi, Kiavash, Bokaie, Saied, Hashemi, Mehrdad, Moghadam, Ebrahim Rahmani, Raei, Mehdi, Hashemi, Farid, Bagheri, Mahdi, Habtemariam, Solomon and Nabavi, Seyed Mohammad	A review of medications used to control and improve the signs and symptoms of COVID-19 patients	European Journal of Pharmacology	In December 2019, an unprecedented outbreak of pneumonia associated with a novel coronavirus disease 2019 (COVID-19) emerged in Wuhan City, Hubei province, China. The virus that caused the disease was officially named by the World Health Organization (WHO) as the severe acute respiratory syndrome coronavirus 2 (SARS-CoV-2). According to the high transmission rate of SARS-CoV-2, it became a global…	2020	887		173568	EXCLUDED	NOT RELEVANT
Hussain, Iqbal, Hussain, Afzal, Alajmi, Mohamed F., Rehman, Md Tabish and Amir, Samira	Impact of repurposed drugs on the symptomatic COVID-19 patients	Journal of Infection and Public Health	An outbreak of severe acute respiratory syndrome coronavirus 2 (SARS-CoV-2), a novel coronavirus capable of causing coronavirus disease 2019 (COVID-19), was declared as a global public health emergency on January 30, 2020, by the World Health Organization. In this devastating situation, precautionary measures, early diagnosis, and repurposed drugs appear to be timely and decisive factors by which…	2021	14	1	24-38	EXCLUDED	NOT RELEVANT
Hussein, Mohammad H., Toraih, Eman A., Attia, Abdallah S., Burley, Nicholas, Zhang, Allen D., Roos, Jackson, Houghton, August, Aniemeka, Nedum, Omar, Mahmoud, Aboueisha, Mohamed, Shama, Mohamed A., Duchesne, Juan and Kandil, Emad	Asthma in COVID-19 patients: An extra chain fitting around the neck?	Respiratory Medicine	Introduction The novel coronavirus disease 2019 (COVID-19) has rapidly spread across the globe. Pre-existing comorbidities have been found to have a dramatic effect on the disease course. We sought to analyze the effect of asthma on the disease progression and outcomes of COVID-19 patients. Methods We conducted a multi-center retrospective study of positively confirmed COVID-19 patients. The prim…	2020	175		106205	EXCLUDED	NOT RELEVANT
Iastrebner, M., Castro, J., García Espina, E., Lettieri, C., Payaslian, S., Cuesta, M. C., Gutiérrez Fernández, P., Mandrile, A., Contreras, A. P., Gervasoni, S., Verde, G., Galetti, C., Minoldo, E. and Caruso, V.	Ruxolitinib in severe COVID-19: Results of a multicenter, prospective, single arm, open-label clinical study to investigate the efficacy and safety of ruxolitinib in patients with COVID-19 and severe acute respiratory syndrome	Rev Fac Cien Med Univ Nac Cordoba	INTRODUCTION: COVID-19 morbimortality is mainly associated with development of severe acute respiratory syndrome (SARS), which has been related to an augmented immune response of the host with elevated circulating cytokines. METHODS: In this prospective, multicenter, single arm (compared with a historical control), add-on, experimental phase 2 study, ruxolitinib 5 mg BID was added to standard of …	2021	78	3	294-302	EXCLUDED	NOT RELEVANT
Ibáñez, Borja	Myocardial infarction in times of COVID-19	Revista Española de Cardiología (English Edition)		2020	73	12	975-977	EXCLUDED	NOT RELEVANT
Ibrahim, Danyal, Zapatka, Lisa, Eadie, Reginald, Hussain, Syed A., Dulipsingh, Latha, Cook, Lisa, Puff, Jennifer, Crowell, Rebecca, Williams, Kendra and Wakefield, Dorothy B.	Factors Associated with Good Patient Outcomes Following Convalescent Plasma in COVID-19: A Prospective Phase II Clinical Trial	Infectious Diseases and Therapy	Introduction: Coronavirus disease 2019 (COVID-19) is a viral respiratory syndrome caused by severe acute respiratory syndrome coronavirus 2 (SARS-CoV-2). This novel virus was discovered in Wuhan City, Hubei Province, China, in December 2019. As of September 6, 2020, confirmed cases have risen to more than 27,000,000 worldwide and more than 885,000 people have died. Currently, no cure or standard …	2020	9	4	913-926	EXCLUDED	NOT RELEVANT
Ibrahim, Ghada Sobhy, Alkandari, Buthaina M., Shady, Islam Ahmed Abo, Gupta, Vikash K. and Abdelmohsen, Mohsen Ahmed	Invasive mechanical ventilation complications in COVID-19 patients	Egyptian Journal of Radiology and Nuclear Medicine	Background: Since late 2019, COVID-19 infection has quickly spread substantially in all countries, forcing the appropriation of noteworthy lockdown and social separating measures. It has been considered as a pandemic by the World Health Organization. Positive pressure ventilation is a non-physiological and invasive intervention that can be lifesaving in COVID-19 patients. Similar to any other int…	2021	52	1	226	EXCLUDED	NOT RELEVANT
Iglesias-Julián, Enrique, López-Veloso, María, de-la-Torre-Ferrera, Noelia, Barraza-Vengoechea, Julio Cesar, Delgado-López, Pedro David, Colazo-Burlato, María, Ubeira-Iglesias, Marta, Montero-Baladía, Miguel, Lorenzo-Martín, Andrés, Minguito-de-la-Iglesia, Javier, García-Muñoz, Juan Pablo, Sanllorente-Sebastián, Rodrigo, Vicente-González, Blanca, Alemán-Alemán, Ana and Buzón-Martín, Luis	High dose subcutaneous Anakinra to treat acute respiratory distress syndrome secondary to cytokine storm syndrome among severely ill COVID-19 patients	Journal of Autoimmunity	Objective Severely ill COVID-19 patients may end in acute respiratory distress syndrome (ARDS) and multi-organ failure. Some of them develop a systemic hyperinflammatory state produced by the massive release of inflammatory agents, known as cytokine storm syndrome (CSS). Inhibition of IL-1 by Anakinra (ANK) is a potential life-saving therapy for severe CSS cases. We propose a rationale for the us…	2020	115		102537	EXCLUDED	NOT RELEVANT
Ing, Richard J., Bills, Corey, Merritt, Glenn, Ragusa, Rosalia, Bremner, Ross M. and Bellia, Francesco	Role of Helmet-Delivered Noninvasive Pressure Support Ventilation in COVID-19 Patients	Journal of Cardiothoracic and Vascular Anesthesia		2020	34	10	2575-2579	EXCLUDED	NOT RELEVANT
Inkrott, Jon C. and White, Jason R.	Oxygen Economics: The Use of Heated High-Flow Nasal Oxygen in Air Medical Transport of the Adult Patient	Air Medical Journal	The use of oxygen via a heated high-flow nasal cannula (HHFNC) in transport of the adult patient experiencing hypoxemic respiratory failure is an emerging and successful adjunct. Although early intubation was thought to be the safest intervention early in the coronavirus disease 2019 pandemic, what we have learned over the past year was that it would serve the patient best to avoid intubation. We…	2021	40	6	380-384	EXCLUDED	NOT RELEVANT
Isnardi, C. A., Quintana, R., Roberts, K., Castro Coello, V. V., Reyes, A. A., Tissera, Y., Cosatti, M., Tessel, R. Rojas, Scafati, J., Barbich, T., Gálvez Elkin, M. S., Rodriguez Gil, G. F., Moyano, S., Werner, M. L., Rebak, J., Morbiducci, J., Martire, V., Castaño, M. S., Dieguez, C., Subils, G. C. and Pons-Estel, G.	POS1208 EPIDEMIOLOGY AND OUTCOMES OF PATIENTS WITH RHEUMATIC DISEASES AND SARS-CoV-2 INFECTION: DATA FROM THE ARGENTINEAN SAR-COVID REGISTRY	Annals of the Rheumatic Diseases	Background:In the last time, many papers about SARS-CoV-2 have been published in the world. However, data from latinamerican patients is still scarce. In order to assess the impact of SARS-CoV-2 infection in patients with rheumatic diseases in our country and contribute to the global knowledge about the effect of immunosuppressive therapies in this group, the Argentine Society of Rheumatology has…	2021	80	Suppl 1	887	EXCLUDED	NOT RELEVANT
Isnardi, C. A., Quintana, R., Roberts, K., Pons-Estel, G., Castro Coello, V. V., Reyes, A. A., Tissera, Y., Cosatti, M., Rojas Tessel, R., Scafati, J., Barbich, T., Galvez Elkin, M. S., Rodriguez Gil, G. F., Moyano, S., Werner, M. L., Rebak, J., Morbiducci, J., Martire, V., Castano, M. S., Dieguez, C. and Subils, G. C.	Epidemiology and outcomes of patients with rheumatic diseases and SARS-CoV-2 infection: Data from the argentinean SAR-COVID registry	Annals of the Rheumatic Diseases	Background: In the last time, many papers about SARS-CoV-2 have been published in the world. However, data from latinamerican patients is still scarce. In order to assess the impact of SARS-CoV-2 infection in patients with rheumatic diseases in our country and contribute to the global knowledge about the effect of immunosuppressive therapies in this group, the Argentine Society of Rheumatology ha…	2021	80	SUPPL 1	887	EXCLUDED	NOT RELEVANT
Iuorio, A., Nagar, F., Attianese, L., Grasso, A., Torretta, G., Fusco, P., Ferrara, M. and Ferraro, F.	Spontaneous Pneumomediastinum and Pneumothorax in Nonintubated COVID-19 Patients: A Multicenter Case Series	Am J Case Rep	BACKGROUND COVID-19 caused by SARS-CoV-2 has become a global pandemic. Diagnosis is based on clinical features, nasopharyngeal swab analyzed with real-time reverse transcription-polymerase chain reaction, and computer tomography (CT) scan pathognomonic signs. The most common symptoms associated with COVID-19 include fever, coughing, and dyspnea. The main complications are acute respiratory distre…	2021	22		e933405	EXCLUDED	NOT RELEVANT
Izumo, T., Kuse, N., Awano, N., Tone, M., Sakamoto, K., Takada, K., Muto, Y., Fujimoto, K., Saiki, A., Ito, Y. and et al.	Clinical impact of combination therapy with baricitinib, remdesivir, and dexamethasone in patients with severe COVID-19	Respiratory investigation	Background: Coronavirus disease 2019 (COVID‐19) has spread worldwide and is also an important disease in Japan. Thus, the optimal treatment strategy for severe COVID‐19 should be established urgently. The effects of combination treatment with baricitinib—a Janus kinase inhibitor, remdesivir, and dexamethasone (BRD) are unknown. Methods: Patients who received combination therapy with BRD at the Ja…	2021				EXCLUDED	NOT RELEVANT
Jaiswal, V., Marashi, M., Raouf, M. and Gupta, M.	Therapeutic plasma exchange followed by convalescent plasma therapy in covid-19	Intensive Care Medicine Experimental	Introduction: Convalescent plasma containing virus specific antibodies has been used before and was associated with reduced mortality during Spanish flu, SARS, and H1N1 influenza A pandemics. Therapeutic plasma exchange (TPE) has shown some benefits for cytokine clearance in sepsis with multiorgan failure in the past and in 2009 H1N1 influenza A pandemic. We combined both therapies together for C…	2020	8	SUPPL 2		EXCLUDED	NOT RELEVANT
Jamaati, Hamidreza, Hashemian, Seyed Mohammadreza, Dastan, Farzaneh, Tabarsi, Payam, Marjani, Majid and Saffaei, Ali	A fourteen-day experience with coronavirus disease 2019 (COVID-19) induced acute respiratory distress syndrome (ARDS): An Iranian treatment protocol	Iranian Journal of Pharmaceutical Research	COVID-19 is currently causing concern in the medical community as the virus is spreading around the world. It has a heavy global burden, particularly in low-income countries. The clinical spectrum of COVID-19 pneumonia ranges from mild to critically ill cases and Acute Respiratory Distress Syndrome. An expert panel was held and an internal protocol was developed to manage the COVID-19 induced ARD…	2020	19	1	31-36	EXCLUDED	NOT RELEVANT
Jansen van Vuren, Esmé, Steyn, Stephan F., Brink, Christiaan B., Möller, Marisa, Viljoen, Francois P. and Harvey, Brian H.	The neuropsychiatric manifestations of COVID-19: Interactions with psychiatric illness and pharmacological treatment	Biomedicine & Pharmacotherapy	The recent outbreak of the corona virus disease (COVID-19) has had major global impact. The relationship between severe acute respiratory syndrome coronavirus (SARS-CoV-2) infection and psychiatric diseases is of great concern, with an evident link between corona virus infections and various central and peripheral nervous system manifestations. Unmitigated neuro-inflammation has been noted to und…	2021	135		111200	EXCLUDED	NOT RELEVANT
Jayant, K., Reccia, I., Bachul, P. J., Al-Salmay, Y., Pyda, J. S., Podda, M., Perez-Gutierrez, A., Dor, Fjmf, Becker, Y., di Sabato, D., LaMattina, J., Barth, R., Fung, J. and Witkowski, P.	The Impact of COVID-19 on Kidney Transplant Recipients in Pre-Vaccination and Delta Strain Era: A Systematic Review and Meta-Analysis	J Clin Med	Herein, we performed a meta-analysis of published clinical outcomes of corona virus disease 2019 (COVID-19) in hospitalized kidney transplant recipients. A systematic database search was conducted between December 1, 2019 and April 20, 2020. We analyzed 48 studies comprising 3137 kidney transplant recipients with COVID-19. Fever (77%), cough (65%), dyspnea (48%), and gastrointestinal symptoms (28…	2021	10	19		EXCLUDED	NOT RELEVANT
Jesudasen, S. J., Chang, L. L., Moin, E. E., Okin, D., Alba, G. A., Witkin, A. S., Hibbert, K. A., Lai, P. S., Gavralidis, A., Dandawate, N., Kadar, A., Gordan, P. and Bebell, L.	Variations in presentation and management of critically ill coronavirus disease 2019 patients: A multi-center descriptive analysis	American Journal of Respiratory and Critical Care Medicine	Rationale: Early in the coronavirus disease 2019 (COVID-19) pandemic there was significant practice variation among hospitals regarding the choice and timing of treatments for acute respiratory failure. It is unknown whether this practice variation contributed to outcome differences. Method(s): We performed a retrospective study of all adult patients with respiratory failure due to COVID-19 admit…	2021	203	9		EXCLUDED	NOT RELEVANT
Jeyaraman, Preethi, Borah, Pronamee, Naithani, Rahul, Agrawal, Narendra, Ahmed, Rayaz, Bhurani, Dinesh, Bhargava, Rahul, Bansal, Sachin, Rastogi, Neha and Bansal, Divya	Convalescent plasma therapy for severe Covid-19 in patients with hematological malignancies	Transfusion and Apheresis Science	Background: Data on convalescent plasma therapy (CPT) in patients of hematological malignancies with severe Covid-19 is scarce. Objective(s): To study 14-day mortality in patients who received CPT. Patients & methods: Retrospective multicentre observational study conducted in 4 centres treating haematological malignancies across Delhi-national capital region. Total 33 haematological malignancies …	2021	60	3	103075	EXCLUDED	NOT RELEVANT
Ji, L., Cao, C., Gao, Y., Zhang, W., Xie, Y., Duan, Y., Kong, S., You, M., Ma, R., Jiang, L., Liu, J., Sun, Z., Zhang, Z., Wang, J., Yang, Y., Lv, Q., Zhang, L., Li, Y., Zhang, J. and Xie, M.	Prognostic value of bedside lung ultrasound score in patients with COVID-19	Crit Care	BACKGROUND: Bedside lung ultrasound (LUS) has emerged as a useful and non-invasive tool to detect lung involvement and monitor changes in patients with coronavirus disease 2019 (COVID-19). However, the clinical significance of the LUS score in patients with COVID-19 remains unknown. We aimed to investigate the prognostic value of the LUS score in patients with COVID-19. METHOD: The LUS protocol c…	2020	24	1	700	EXCLUDED	NOT RELEVANT
Jiang, David H. and McCoy, Rozalina G.	Planning for the Post-COVID Syndrome: How Payers Can Mitigate Long-Term Complications of the Pandemic	Journal of General Internal Medicine	As the COVID-19 pandemic continues to unfold, payers across the USA have stepped up to alleviate patients' financial burden by waiving cost-sharing for COVID-19 testing and treatment. However, there has been no substantive discussion of potential long-term effects of COVID-19 on patient health or their financial and policy implications. After recovery, patients remain at risk for lung disease, he…	2020	35	10	3036-3039	EXCLUDED	NOT RELEVANT
Jiang, Fang, Cai, Yin, Cheung, Chi Wai, Deng, Liehua, Zhang, Liangqing and Xia, Zhengyuan	Review of the Clinical Characteristics of Coronavirus Disease 2019 (COVID-19)	Journal of General Internal Medicine	In late December 2019, a cluster of cases with 2019 Novel Coronavirus pneumonia (SARS-CoV-2) in Wuhan, China, aroused worldwide concern. Previous studies have reported epidemiological and clinical characteristics of coronavirus disease 2019 (COVID-19). The purpose of this brief review is to summarize those published studies as of late February 2020 on the clinical features, symptoms, complication…	2020	35	5	1545-1549	EXCLUDED	NOT RELEVANT
Jimenez, A., Garcia-Herreros, L. G., Cabrera, L. F., Pedraza, M. and Vinck, E. E.	Early presentation of post-intubation tracheoesophageal fistula with severe tracheal stenosis in COVID-19 patient	Annals of the Royal College of Surgeons of England	The current global COVID-19 pandemic is caused by the novel coronavirus severe acute respiratory syndrome coronavirus 2 (SARS-CoV-2). Currently, acquired tracheoesophageal fistulas are mainly iatrogenic lesions produced by prolonged tracheal intubation. We present a case of tracheoesophageal fistula with severe tracheal stenosis following tracheal intubation in a patient with SARS-CoV-2 infection.	2021	103	5	e144-e147	EXCLUDED	NOT RELEVANT
Jin, Meng, Lu, Zequn, Cai, Yimin, Wang, Lu, Li, Yao, Zhang, Shanshan, Dong, Tianyi, Yue, Xinying, Zhang, Xu, Wang, Yanan, Wang, Jing, Xiong, Zezhong, Yang, Chunguang, Zeng, Xing, Li, Heng, Hu, Zhiquan, Wang, Shaogang, Xiao, Jun, Wang, Zhihua, Tian, Kunming, Zhong, Qiang, Ran, Xiao, Liu, Bo, Chen, Xin, Cui, Hongyuan, Qi, Jirong, Fan, Haining, Li, Haixia, Yang, Xiang-Ping, Wang, Ying and Tian, Jian…	Clinical characteristics and risk factors of fatal patients with COVID-19: a retrospective cohort study in Wuhan, China	BMC Infectious Diseases	Background: The coronavirus disease 2019 (COVID-19) has caused a global pandemic, resulting in considerable mortality. The risk factors, clinical treatments, especially comprehensive risk models for COVID-19 death are urgently warranted. Method(s): In this retrospective study, 281 non-survivors and 712 survivors with propensity score matching by age, sex, and comorbidities were enrolled from Janu…	2021	21	1	951	EXCLUDED	NOT RELEVANT
Jin, Ying-Hui, Zhao, Ming-Juan, Wang, Yun-Yun, Huang, Qiao, Luo, Li-Sha, Fan, Man-Ru, Huang, Di, Xue, Hong-Yang, Yu, Lin-Xin, Zhan, Qing-Yuan, Zeng, Xian-Tao, Peng, Zhi-Yong, Ren, Xue-Qun, Zi, Hao, Li, Lu-Yao, Deng, Tong, Yin, Xun-Tao, Cai, Lin, Yuan, Yu-Feng, Yue, Ji-Rong, Zhang, Xiao-Chun, Yang, Qi-Wen, Ji, Jianguang, Xia, Jian, Li, Yi-Rong, Gao, Ya-Dong, Wang, Fu-Bing, Zhou, Fu-Xiang, Yu, Zhui…	Chemoprophylaxis, diagnosis, treatments, and discharge management of COVID-19: An evidence-based clinical practice guideline (updated version)	Military Medical Research	The novel severe acute respiratory syndrome coronavirus 2 (SARS-CoV-2) is the cause of a rapidly spreading illness, coronavirus disease 2019 (COVID-19), affecting more than seventeen million people around the world. Diagnosis and treatment guidelines for clinicians caring for patients are needed. In the early stage, we have issued "A rapid advice guideline for the diagnosis and treatment of 2019 …	2020	7	1	41	EXCLUDED	NOT RELEVANT
Jin, Zhe, Liu, Jing-Yi, Feng, Rang, Ji, Lu, Jin, Zi-Li and Li, Hai-Bo	Drug treatment of coronavirus disease 2019 (COVID-19) in China	European Journal of Pharmacology	Since December 2019, the coronavirus disease 2019 (COVID-19) caused by the Severe Acute Respiratory Syndrome Coronavirus 2 (SARS-CoV-2) has spread throughout China as well as other countries. More than 8,700,000 confirmed COVID-19 cases have been recorded worldwide so far, with much more cases popping up overseas than those inside. As the initial epicenter in the world, China has been combating t…	2020	883		173326	EXCLUDED	NOT RELEVANT
Jing, Haijiao, Chen, Xiaojing, Zhang, Shuoqi, Liu, Huan, Zhang, Cong, Du, Jingwen, Li, Yueyue, Wu, Xiaoming, Li, Mengdi, Xiang, Mengqi, Liu, Langjiao and Shi, Jialan	Neutrophil extracellular traps (NETs): The role of inflammation and coagulation in COVID-19	American Journal of Translational Research	COVID-19 has swept quickly across the world with a worrisome death toll. SARS-CoV-2 infection induces cytokine storm, acute respiratory distress syndrome with progressive lung damage, multiple organ failure, and even death. In this review, we summarize the pathophysiologic mechanism of neutrophil extracellular traps (NETs) and hypoxia in three main phases, focused on lung inflammation and thrombo…	2021	13	8	8575-8588	EXCLUDED	NOT RELEVANT
Johns, M., George, S., Taburyanskaya, M. and Poon, Y. K.	A Review of the Evidence for Corticosteroids in COVID-19	J Pharm Pract	OBJECTIVE: To review available evidence on corticosteroids in acute respiratory distress syndrome (ARDS), Coronavirus Disease 2019 (COVID-19), and other viral pneumonias. DATA SOURCES: A literature search of MEDLINE, PubMed and clinicaltrials.gov was performed to identify studies between 1980 to 2020 using the following search terms: corticosteroids, COVID19, severe respiratory syndrome coronavir…	2021			897190021998502	EXCLUDED	NOT RELEVANT
Jones, Justin E. PhD	How lab diagnostics can support COVID-19 patient management: MLO	Medical Laboratory Observer	[...]the expanding knowledge base about the clinical course of COVID-19 now includes data correlating levels of biomark-ers with patient status to support clinical decision making.2 To date, the FDA has granted emergency use authorization (EUA) status to two commercial assays for interleukin-6 (IL-6) to assist in identifying severe inflammatory response in COVID-19 patients, adding to the diagnos…	2021	53	1	8-10,12,14	EXCLUDED	NOT RELEVANT
Jordan, S. C., Zakowski, P., Tran, H. P., Smith, E. A., Gaultier, C., Marks, G., Zabner, R., Lowenstein, H., Oft, J., Bluen, B., Le, C., Shane, R., Ammerman, N., Vo, A., Chen, P., Kumar, S., Toyoda, M., Ge, S. and Huang, E.	Compassionate Use of Tocilizumab for Treatment of SARS-CoV-2 Pneumonia	Clin Infect Dis	BACKGROUND: Preliminary data from severe acute respiratory syndrome coronavirus 2 (SARS-CoV-2) pneumonia patients indicate that a cytokine storm may increase morbidity and mortality. Tocilizumab (anti-IL-6R) is approved by the Food and Drug Administration for treatment of cytokine storm associated with chimeric antigen receptor T-cell therapy. Here we examined compassionate use of tocilizumab in …	2020	71	12	3168-3173	EXCLUDED	NOT RELEVANT
Jose, J., Al-Dorzi, H. M., Al-Omari, A., Mandourah, Y., Al-Hameed, F., Sadat, M., Al Qasim, E., Alraddadi, B., Al Harthy, A., Al Mekhlafi, G. A., Almotairi, A., Al Khatib, K., Abdulmomen, A., Qushmaq, I., Sindi, A. A., Mady, A., Solaiman, O., Al-Raddadi, R., Maghrabi, K., Ragab, A., Kharaba, A., Shalhoub, S., Al-Aithan, A. M., Vishwakarma, G. K., Bhattacharjee, A. and Arabi, Y. M.	Critically ill patients with diabetes and Middle East respiratory syndrome: a multi-center observational study	BMC Infect Dis	BACKGROUND: Diabetes is a risk factor for infection with coronaviruses. This study describes the demographic, clinical data, and outcomes of critically ill patients with diabetes and Middle East Respiratory Syndrome (MERS). METHODS: This retrospective cohort study was conducted at 14 hospitals in Saudi Arabia (September 2012-January 2018). We compared the demographic characteristics, underlying m…	2021	21	1	84	EXCLUDED	NOT RELEVANT
Joseph, Chitra, Tatler, Amanda L., John, Alison E. and Jenkins, Gisli	COVID-19 and pulmonary fibrosis: A potential role for lung epithelial cells and fibroblasts	Immunological Reviews	The COVID-19 pandemic rapidly spread around the world following the first reports in Wuhan City, China in late 2019. The disease, caused by the novel SARS-CoV-2 virus, is primarily a respiratory condition that can affect numerous other bodily systems including the cardiovascular and gastrointestinal systems. The disease ranges in severity from asymptomatic through to severe acute respiratory dist…	2021	302	1	228-240	EXCLUDED	NOT RELEVANT
Joyce, David L.	Mechanical ventilation: A necessary evil?	Journal of Thoracic and Cardiovascular Surgery		2021	161	2	e213-e214	EXCLUDED	NOT RELEVANT
Jozwiak, M., Chiche, J. D., Charpentier, J., Ait Hamou, Z., Jaubert, P., Benghanem, S., Dupland, P., Gavaud, A., Péne, F., Cariou, A., Mira, J. P. and Nguyen, L. S.	Use of Venovenous Extracorporeal Membrane Oxygenation in Critically-Ill Patients With COVID-19	Front Med (Lausanne)	Acute respiratory distress syndrome (ARDS) related to Coronavirus disease (COVID-19) is associated with high mortality. It has been suggested that venovenous extracorporeal membrane oxygenation (ECMO) was suitable in this indication, albeit the effects of ECMO on the mechanical respiratory parameters have been scarcely described. In this case-series, we prospectively described the use of venoveno…	2020	7		614569	EXCLUDED	NOT RELEVANT
Jung, Hee-Yeon, Lim, Jeong-Hoon, Choi, Ji-Young, Cho, Jang-Hee, Kim, Chan-Duck, Kim, Yong-Lim, Park, Sun-Hee, Kang, Seok Hui, Kim, Seong Gyu, Lee, Yong-Hoon, Lee, Jaehee, Chang, Hyun-Ha and Kim, Shin-Woo	Outcomes of COVID-19 among patients on in-center hemodialysis: An experience from the epicenter in South Korea	Journal of Clinical Medicine	Patients with advanced chronic kidney disease (CKD) or who are on hemodialysis (HD) could have increased susceptibility to the 2019 coronavirus disease (COVID-19) given their pre-existing comorbidities, older age, compromised immune system, and regular visits to populated outpatient dialysis centers. This study included 14 consecutive patients on HD or with advanced CKD who initiated HD after bei…	2020	9	6	1688	EXCLUDED	NOT RELEVANT
Juvonen, Tatu, Biancari, Fausto, Mariscalco, Giovanni, Yusuff, Hakeem, Harvey, Chris, Dalen, Magnus, Settembre, Nicla, Welp, Henryk, Wiebe, Karsten, Perrotti, Andrea, Chocron, Sidney, Leo, Enrico, Loforte, Antonio, Pacini, Davide, Broman, L. Mikael, Falk, Lars, Perna, Dario Di, Ruggieri, Vito G., Mongardon, Nicolas, Maureira, Juan P., Levy, Bruno, Zipfel, Svante, Folliguet, Thierry and Fiore, Ant…	Six-Month Survival After Extracorporeal Membrane Oxygenation for Severe COVID-19	Journal of Cardiothoracic and Vascular Anesthesia	Objectives: The authors evaluated the outcome of adult patients with coronavirus disease 2019 (COVID-19)-related acute respiratory distress syndrome (ARDS) requiring the use of extracorporeal membrane oxygenation (ECMO). Design(s): Multicenter retrospective, observational study. Setting(s): Ten tertiary referral university and community hospitals. Participant(s): Patients with confirmed severe CO…	2021	35	7	1999-2006	EXCLUDED	NOT RELEVANT
Kache, S., Chisti, M. J., Gumbo, F., Mupere, E., Zhi, X., Nallasamy, K., Nakagawa, S., Lee, J. H., Di Nardo, M., de la Oliva, P., Katyal, C., Anand, K. J. S., de Souza, D. C., Lanziotti, V. S. and Carcillo, J.	COVID-19 PICU guidelines: for high- and limited-resource settings	Pediatr Res	BACKGROUND: Fewer children than adults have been affected by the COVID-19 pandemic, and the clinical manifestations are distinct from those of adults. Some children particularly those with acute or chronic co-morbidities are likely to develop critical illness. Recently, a multisystem inflammatory syndrome (MIS-C) has been described in children with some of these patients requiring care in the ped…	2020	88	5	705-716	EXCLUDED	NOT RELEVANT
Kallet, R. H.	2020 Year in Review: Mechanical Ventilation During the First Year of the COVID-19 Pandemic	Respir Care	Coronavirus disease 2019 (COVID-19) represents the greatest medical crisis encountered in the young history of critical care and respiratory care. During the early months of the pandemic, when little was known about the virus, the acute hypoxemic respiratory failure it caused did not appear to fit conveniently or consistently into our classification of ARDS. This not only re-ignited a half-centur…	2021	66	8	1341-1362	EXCLUDED	NOT RELEVANT
Kan, Florence, Pyskir, Stephanie, Guo, Stephanie and Tatsuno, Brent	CONSPIRATORS: AN OLD RESPIRATORY PATHOGEN UNLEASHED BY A NEW ONE	Chest	TOPIC: Chest Infections TYPE: Medical Student/Resident Case Reports INTRODUCTION: There is emerging, albeit still limited data, on the interaction between COVID-19 and tuberculosis (TB). Both infections can cause dysregulation of the immune system, suggesting a biological plausibility for one disease but also for COVID-19 infection leading to TB progression. A meta-analysis recently found an incr…	2021	160	4 Supplement	A334	EXCLUDED	NOT RELEVANT
Kane, A. D., Paterson, J., Pokhrel, S., Berry, S. K., Monkhouse, D., Brand, J. W., Ingram, M. and Danjoux, G. R.	Peri-operative COVID-19 infection in urgent elective surgery during a pandemic surge period: a retrospective observational cohort study	Anaesthesia	Maintaining safe elective surgical activity during the global coronavirus disease 2019 (COVID-19) pandemic is challenging and it is not clear how COVID-19 may impact peri-operative morbidity and mortality in this population. Therefore, adaptations to normal care pathways are required. Here, we establish if implementation of a bespoke peri-operative care bundle for urgent elective surgery during a…	2020	75	12	1596-1604	EXCLUDED	NOT RELEVANT
Kaplan, Jason G., Keirn, Richard, Minter, David, Kanwal, Arjun, Malek, Ryan, Dickey, John Q. and Zweig, Bryan	COVID-19 resulting in bilateral pulmonary emboli and a right ventricular thrombus: Association or causation? A case report	European Heart Journal - Case Reports	Background SARS-CoV-2 is a novel viral illness originating out of Wuhan China in late 2019. This global pandemic has infected nearly 3 million people and accounted for 200 000 deaths worldwide, with those numbers still climbing. Case summary We present a 54-year-old patient who developed respiratory failure requiring endotracheal intubation from her infection with SARS-CoV-2. This patient was sub…	2021	4	5	2022-05-01	EXCLUDED	NOT RELEVANT
Karamouzos, V., Fligou, F., Gogos, C. and Velissaris, D.	High flow nasal cannula oxygen therapy in adults with COVID-19 respiratory failure. A case report	Monaldi Arch Chest Dis	The novel corona virus (SARS-CoV-2) continuous to spread around the globe causing high mortality, tremendous stress on healthcare systems and an unprecedented disruption of everyday life with unpredictable socioeconomic ramifications. The diseaseis typically affecting the respiratory system and some patients will develop refractory hypoxemic respiratory insufficiency requiring mechanical ventilat…	2020	90	2		EXCLUDED	NOT RELEVANT
Karim, Habib Md Reazaul and Esquinas, Antonio M.	Our insight about Mukhtar et al.'s outcome of non-invasive ventilation in COVID-19 critically ill patients	Anaesthesia Critical Care and Pain Medicine		2021	40	1	100781	EXCLUDED	NOT RELEVANT
Karolyi, Mario, Pawelka, Erich, Mader, Theresa, Omid, Sara, Kelani, Hasan, Baumgartner, Sebastian, Laferl, Hermann, Ott, Clemens, Traugott, Marianna, Turner, Michael, Seitz, Tamara, Wenisch, Christoph, Zoufaly, Alexander, Ely, Sarah and Jilma, Bernd	Hydroxychloroquine versus lopinavir/ritonavir in severe COVID-19 patients: Results from a real-life patient cohort	Wiener Klinische Wochenschrift	Background: Severe acute respiratory syndrome coronavirus 2 (SARS-CoV-2) infection is associated with a high mortality. To date no trial comparing hydroxychloroquine (HCQ) and lopinavir/ritonavir (LPV/RTV) has been performed. Method(s): Hospitalized patients >=18 years old with severe coronavirus disease 2019 (COVID-19) were treated with either HCQ or LPV/RTV if they had either respiratory insuff…	2021	133	2022-08-07	284-291	EXCLUDED	NOT RELEVANT
Kassis, Elias Baedorf, Schaefer, Maximilian S., Maley, Jason H., Hoenig, Ben, Loo, Ying, Hayes, Margaret M., Moskowitz, Ari and Talmor, Daniel	Transpulmonary pressure measurements and lung mechanics in patients with early ARDS and SARS-CoV-2	Journal of Critical Care	PurposeAcute Respiratory Distress Syndrome (ARDS) secondary to severe acute respiratory syndrome coronavirus-2 (SARS-CoV-2) has demonstrated variable oxygenation and respiratory-system mechanics without investigation of transpulmonary and chest-wall mechanics. This study describes lung, chest wall and respiratory-system mechanics in patients with SARS-CoV-2 and ARDS.MethodsData was collected from…	2021	63		106-112	EXCLUDED	NOT RELEVANT
Katsiampoura, Anastasia, Perozo, Cesar, Vellayappan, Sandhya, Tam, Ming Zhen, Vellayappan, Usha, Varkaris, Andreas, Agnihotri, Arvind and Tam, Stanley	Covid-19 positivity affects outcome of cardiac surgical patients	Journal of Cardiac Surgery	Introduction: In this report we describe the clinical presentation, laboratory findings and outcomes of four patients that were referred for urgent cardiothoracic intervention and tested positive for COVID-19. Method(s): The St. Elizabeth's Medical Center Institutional Review Board exempted the study from review (waived review). In each case, verbal informed consent was obtained by the study part…	2020	35	12	3650-3652	EXCLUDED	NOT RELEVANT
Kaur, Ramandeep, Vines, David L., Elshafei, Ahmad, Harnois, Lauren J., Weiss, Tyler, Scott, J. Brady, Alolaiwat, Amnah A., Miller, Amanda R., Klein, Andrew M., Li, Jie, Mirza, Sara, Jackson, Julie A., Oetting, Trevor W., Heckart, Scott, Capouch, Lindsay, Trump, Matthew W., Mogri, Idrees, Morris, Lindsey, Cerda, Flor and He, Hangyong	Early versus late awake prone positioning in non-intubated patients with COVID-19	Critical Care	Background: Awake prone positioning (APP) is widely used in the management of patients with coronavirus disease (COVID-19). The primary objective of this study was to compare the outcome of COVID-19 patients who received early versus late APP. Method(s): Post hoc analysis of data collected for a randomized controlled trial (ClinicalTrials.gov NCT04325906). Adult patients with acute hypoxemic resp…	2021	25	1	340	EXCLUDED	NOT RELEVANT
Kenny, Grace and Mallon, Patrick W.	COVID19- clinical presentation and therapeutic considerations	Biochemical and Biophysical Research Communications	The emergence of severe acute respiratory syndrome coronavirus 2 (SARS-CoV-2) as a pandemic infection in 2020 has presented many therapeutic challenges. Not least among these is the importance of abnormal host response to infection that is one of the main drivers of more severe disease. Despite significant research endeavours, very few effective therapies have been identified, in part related to …	2021	538		125-131	EXCLUDED	NOT RELEVANT
Kerneis, Mathieu, Ferrante, Arnaud, Guedeney, Paul, Vicaut, Eric and Montalescot, Gilles	Severe acute respiratory syndrome coronavirus 2 and renin-angiotensin system blockers: A review and pooled analysis	Archives of Cardiovascular Diseases	Summary A novel coronavirus called severe acute respiratory syndrome coronavirus 2 (SARS-CoV-2) is causing an international outbreak of respiratory illness described as coronavirus disease 2019 (COVID-19). SARS-CoV-2 infects human cells by binding to angiotensin-converting enzyme 2. Small studies suggest that renin-angiotensin system (RAS) blockers may upregulate the expression of angiotensin-con…	2020	113	12	797-810	EXCLUDED	NOT RELEVANT
Kevorkian, Jean-Philippe, Riveline, Jean-Pierre, Feron, Florine, Gautier, Jean-Francois, Vandiedonck, Claire, Girard, Diane, Galland, Joris and Megarbane, Bruno	Early short-course corticosteroids and furosemide combination to treat non-critically ill COVID-19 patients: An observational cohort study	Journal of Infection		2021	82	1	e22-e24	EXCLUDED	NOT RELEVANT
Kewan, Tariq, Covut, Fahrettin, Al–Jaghbeer, Mohammed J., Rose, Lori, Gopalakrishna, K. V. and Akbik, Bassel	Tocilizumab for treatment of patients with severe COVID–19: A retrospective cohort study	EClinicalMedicine	Background Tocilizumab was approved for chimeric antigen receptor T–cell therapy induced cytokine release syndrome and it may provide clinical benefit for selected COVID–19 patients. Methods In this retrospective cohort study, we analyzed hypoxic COVID–19 patients who were consecutively admitted between March 13, 2020 and April 19, 2020. Patients with lung infiltrates and elevated inflammatory ma…	2020	24		100418	EXCLUDED	NOT RELEVANT
Kh, Ejaz A.	COVID-19 in children: Epidemiology, presentation, diagnosis and management	Journal of the Pakistan Medical Association	The new pandemic coronavirus disease (COVID-19) has affected children, including neonates, who mostly comprise of approximately 2% of total confirmed cases. Most children are asymptomatic or have mild disease and much lower mortality compared to adults for yet unknown reasons. Recovery from illness has largely been universal and <2% have severe disease requiring intensive care. Standardised guide…	2020	70	5	S108-S112	EXCLUDED	NOT RELEVANT
Khalid, I., Yamani, R. M., Imran, M., Akhtar, M. A., Imran, M., Gul, R., Khalid, T. J. and Wali, G. Y.	Comparison of characteristics and ventilatory course between coronavirus disease 2019 and Middle East respiratory syndrome patients with acute respiratory distress syndrome	Acute Crit Care	BACKGROUND: Both coronavirus disease 2019 (COVID-19) and Middle East respiratory syndrome (MERS) can cause acute respiratory distress syndrome (ARDS); however, their ARDS course and characteristics have not been compared, which we evaluate in our study. METHODS: MERS patients with ARDS seen during the 2014 outbreak and COVID-19 patients with ARDS admitted between March and December 2020 in our ho…	2021	36	3	223-231	EXCLUDED	NOT RELEVANT
Khalid, Rabeeya, Thomas, Alvin G., Zhu, Daisy, Minga, Iva, Desai, Nirmit and Kaplan, Leonard	Outcomes of convalescent plasma transfusion for SARS-CoV2 patients in the intensive care unit	Open Forum Infectious Diseases	Background: SARS-CoV2 is a grave illness and few therapeutic agents have yielded benefit or reduced mortality. Administration of convalescent plasma (CP) in viral illnesses in the past, including SARS, before day 14, has been associated with a shorter hospital course. In the present study, we are interested in determining the benefit of administering CP to critically ill patients in the intensive…	2020	7	SUPPL 1	S344-S345	EXCLUDED	NOT RELEVANT
Khamis, F., Memish, Z., Al Bahrani, M., Al Nummani, H., Al Raisi, D., Al Dowaiki, S., Chhetri, S., Al Fahdi, F., Al Yahyai, M., Pandak, N., Al Bolushi, Z., Alarimi, Z., Al Hashmi, S., Al Salmi, I. and Al-Zakwani, I.	The Role of Convalescent Plasma and Tocilizumab in the Management of COVID-19 Infection: A Cohort of 110 Patients from a Tertiary Care Hospital in Oman	J Epidemiol Glob Health	AIM: As Coronavirus Disease-2019 (COVID-19) pandemic continues to evolve, the search for safe and effective therapeutic interventions remain essential. METHODS: We conducted a retrospective cohort study on patients hospitalized with laboratory confirmed severe acute respiratory syndrome coronavirus-2 infection, comparing standard of care along with Convalescent Plasma with or without Tocilizumab …	2021	11	2	216-223	EXCLUDED	NOT RELEVANT
Khan, Nabila, Wasim, Zahra, Rizwan, Aesha Sadaf, Ahmad, Afshan, Tahir, Muhammad and Hashmi, Irum Batool	Fetomaternal outcome of pregnancy with covid-19: An observational study in tertiary care hospitals of pakistan	Pakistan Journal of Medical and Health Sciences	Background: The new corona virus first appeared in Wuhan, China in December 2019 and has since spread around the world to other countries. The World Health Organization believes that this new CoV-19 epidemic is a public health emergency of international concern (PHEIC) on January 30, 2020Worldwide.The mortality rate of this viral infection ranges from 2% in Pakistan to 14.4% in Italy. Lympopenia,…	2021	15	6	1903-1906	EXCLUDED	NOT RELEVANT
Khanum, Iffat, Samar, Fatima, Fatimah, Yousuf, Safia, Awan, Adil, Aziz, Kiren, Habib, Nosheen, Nasir, Faisal, Mahmood and Bushra, Jamil	Role of awake prone positioning in patients with moderate-to-severe COVID-19: An experience from a developing country	Monaldi Archives for Chest Disease	There is limited evidence on the efficacy of awake prone positioning (PP) in non-ventilated patients with COVID-19 who have hypoxemia. We, therefore, aim to describe our experience with the use of early proning in awake, non-intubated patients with confirmed COVID-19. In our retrospective observational study, 23 patients with confirmed positive PCR test results for Severe Acute respiratory Syndro…	2021	91	2	1561	EXCLUDED	NOT RELEVANT
Kharat, A., Dupuis-Lozeron, E., Cantero, C., Marti, C., Grosgurin, O., Lolachi, S., Lador, F., Plojoux, J., Janssens, J. P., Soccal, P. and Adler, D.	P59 Self-proning in COVID-19 patients on low-flow oxygen therapy. A cluster randomised controlled trial	Thorax	P59 Figure 1ConclusionsSelf-prone positioning in patients with COVID-19 pneumonia requiring low-flow oxygen therapy resulted in a clinically meaningful reduction of oxygen flow, without reaching statistical significance. Early interruption of the trial after the first wave most probably resulted in underpower of our study. Self-prone positioning was easy to implement and well tolerated. Given the…	2021	76	Suppl 1	A119-A120	EXCLUDED	NOT RELEVANT
Khasawneh, Majd, Silverman, Erin, Tornatore, Meghan, Trillo-Alvarez, Cesar and Ataya, Ali	TRANSVENOUS DIAPHRAGMATIC NEUROSTIMULATOR TO ASSIST VENTILATOR WEANING IN HOSPITALIZED PATIENTS WITH COVID-19	Chest	TOPIC: Critical Care TYPE: Original Investigations PURPOSE: Approximately 60% of patients requiring mechanical ventilation (MV) for COVID-19 are eventually liberated from the ventilator an average of 14-18 days following intubation; however, for some patients MV liberation is delayed. For these patients, weaning from MV represents a race against rapid diaphragmatic muscle atrophy which may lead t…	2021	160	4 Supplement	A1041	EXCLUDED	NOT RELEVANT
Khatib, M. Y., Peediyakkal, M. Z., Elshafei, M. S., Elzeer, H. S., Ananthegowda, D. C., Shahen, M. A., Abdaljawad, W. I., Shaik, K. S., Kannappilly, N., Mohamed, A. S. and et al.	Comparison of the clinical outcomes of noninvasive ventilation by helmet vs facemask in patients with acute respiratory distress syndrome	Medicine (united states)	The main aim of this study is to compare the use of non‐invasive ventilation (NIV) via helmet versus face mask where different interfaces and masks can apply NIV. However, some of the limitations of the NIV face mask were air leak, face mask intolerance, and requirement of high positive end expiratory pressure, which could be resolved with the use of the helmet NIV. NIV facemask will be applied a…	2021	100	4		EXCLUDED	NOT RELEVANT
Khatib, Mohamad Y., Shaik, Karimulla S., Ahmed, Amna A., Alwraidat, Mohammad A., Mohamed, Ahmed S., Nashwan, Abdulqadir J., Abou Kamar, Mohamad R., Sharaf Eldean, Mouhammad Z. and Aldaraiseh, Bashar K.	Tocilizumab-induced cytomegalovirus colitis in a patient with COVID-19	Clinical Case Reports	The authors urge clinicians to observe for early signs of CMV reactivation in patients presenting with gastrointestinal bleeding and intestinal perforation after receiving tocilizumab or other immunosuppressive therapy as a treatment for COVID 19. Early recognition of CMV infection and treatment will prevent life-threatening bleeding and mortality.Copyright © 2020 The Authors. Clinical Case Repor…	2021	9	1	148-152	EXCLUDED	NOT RELEVANT
Khoury, Maroun, Rocco, Patricia R. M., Phinney, Donald G., Krampera, Mauro, Martin, Ivan, Viswanathan, Sowmya, Nolta, Jan A., LeBlanc, Katarina, Galipeau, Jacques and Weiss, Daniel J.	Cell-based therapies for coronavirus disease 2019: proper clinical investigations are essential	Cytotherapy	The serious consequences of the global coronavirus disease 2019 (COVID-19) pandemic have prompted a rapid global response to develop effective therapies that can lessen disease severity in infected patients. Cell-based approaches, primarily using mesenchymal stromal cells (MSCs), have demonstrated a strong safety profile and possible efficacy in patients with acute respiratory distress syndrome (…	2020	22	11	602-605	EXCLUDED	NOT RELEVANT
Kim, Christin	The Role of Extracorporeal Membrane Oxygenation in Corona Virus Disease 19 Associated Acute Respiratory Distress Syndrome	Journal of the National Medical Association	Introduction: The Corona Virus Disease 19 (COVID-19) Global Pandemic has led to the increase in the number of patients experiencing Acute Respiratory Distress Syndrome (ARDS) across the world. The World Health Organization (WHO) has recognized Extracorporeal Membrane Oxygenation (ECMO), as a therapeutic option for patients with COVID-19 associated ARDS. Description: ECMO has becoming accepted as …	2020	112	5 Supplement	S26-S27	EXCLUDED	NOT RELEVANT
Kim, Peter S., Read, Sarah W. and Fauci, Anthony S.	Therapy for Early COVID-19: A Critical Need	JAMA - Journal of the American Medical Association		2020	324	21	2149-2150	EXCLUDED	NOT RELEVANT
King, W. P., Amos, J., Azer, M., Baker, D., Bashir, R., Best, C., Bethke, E., Boppart, S. A., Bralts, E., Corey, R. M., Dietkus, R., Durack, G., Elbel, S., Elliott, G., Fava, J., Goldenfeld, N., Goldstein, M. H., Hayes, C., Herndon, N., Jamison, S., Johnson, B., Johnson, H., Johnson, M., Kolaczynski, J., Lee, T., Maslov, S., McGregor, D. J., Milner, D., Moller, R., Mosley, J., Musser, A., Newberg…	Emergency ventilator for COVID-19	PLoS One	The COVID-19 pandemic disrupted the world in 2020 by spreading at unprecedented rates and causing tens of thousands of fatalities within a few months. The number of deaths dramatically increased in regions where the number of patients in need of hospital care exceeded the availability of care. Many COVID-19 patients experience Acute Respiratory Distress Syndrome (ARDS), a condition that can be tr…	2020	15	12	e0244963	EXCLUDED	NOT RELEVANT
Kiyatkin, M. E., Levine, S. P., Kimura, A., Linzer, R. W., Labins, J. R., Kim, J. I., Gurvich, A. and Gong, M. N.	Increased incidence of post-operative respiratory failure in patients with pre-operative SARS-CoV-2 infection	J Clin Anesth	OBJECTIVE: While studies have reported increased post-operative pulmonary complications with SARS-CoV-2 infection, many are limited by use of historical controls or focus on less severe respiratory complications. We characterized the association between pre-operative SARS-CoV-2 infection and post-operative respiratory failure (PORF). DESIGN AND SETTING: This was a single center retrospective coho…	2021	74		110409	EXCLUDED	NOT RELEVANT
Klaiman, T., Silvestri, J. A., Srinivasan, T., Szymanski, S., Tran, T., Oredeko, F., Sjoding, M. W., Fuchs, B. D., Maillie, S., Jablonski, J., Lane-Fall, M. B. and Kerlin, M. P.	Improving Prone Positioning for Severe Acute Respiratory Distress Syndrome during the COVID-19 Pandemic. An Implementation-Mapping Approach	Ann Am Thorac Soc	Rationale: Prone positioning reduces mortality in patients with severe acute respiratory distress syndrome (ARDS), a feature of severe coronavirus disease 2019 (COVID-19). Despite this, most patients with ARDS do not receive this lifesaving therapy.Objectives: To identify determinants of prone-positioning use, to develop specific implementation strategies, and to incorporate strategies into an ov…	2021	18	2	300-307	EXCLUDED	NOT RELEVANT
Kluge, S., Malin, J. J., Fichtner, F., Müller, O. J., Skoetz, N. and Karagiannidis, C.	Recommendations on the In-Hospital Treatment of Patients With COVID-19	Dtsch Arztebl Int	BACKGROUND: The mortality of COVID-19 patients who are admitted to a hospital because of the disease remains high. The implementation of evidence-based treatments can improve the quality of care. METHODS: The new clinical practice guideline is based on publications retrieved by a systematic search in the Medline databases via PubMed and in the Cochrane COVID-19 trial registry, followed by a struc…	2021		Forthcoming		EXCLUDED	NOT RELEVANT
Kobak, Senol	The perfect storm: A rheumatologist's point of view on COVID-19 infection	Current Rheumatology Reviews	The new coronavirus infection (Covid-19) is a pandemic that has affected the whole world and progresses with high morbidity and mortality. It has a high contagion rate and a course capable of rapid lung involvement with severe acute respiratory distress syndrome (ARDS) and pulmonary insufficiency. A severe clinical picture develops as a result of a "perfect cytokine storm" which results from poss…	2021	17	2	141-152	EXCLUDED	NOT RELEVANT
Koeckerling, David, Barker, Joseph, Mudalige, Nadeesha L., Oyefeso, Oluwatobiloba, Pan, Daniel, Pareek, Manish, Thompson, Jonathan P. and Ng, G. Andre	Awake prone positioning in COVID-19	Thorax	Lung injury with features of acute respiratory distress syndrome (ARDS) appears to be the principal characteristic of severe acute respiratory syndrome coronavirus 2 infection.1 Recent guidance by the UK Intensive Care Society (ICS) advocates awake prone positioning to become standard of care for suspected or confirmed COVID-19, in patients requiring an FiO2 ≥28%0.2 These recommendations are extr…	2020	75	10	833-834	EXCLUDED	NOT RELEVANT
Koh, M. W., Baldi, R. F., Soni, S., Handslip, R., Tan, Y. Y., O'Dea, K. P., Malesevic, M., McAuley, D. F., O'Kane, C. M., Patel, B. V., Takata, M. and Wilson, M. R.	Secreted Extracellular Cyclophilin A Is a Novel Mediator of Ventilator-induced Lung Injury	Am J Respir Crit Care Med	Rationale: Mechanical ventilation is a mainstay of intensive care but contributes to the mortality of patients through ventilator-induced lung injury. eCypA (extracellular CypA [cyclophilin A]) is an emerging inflammatory mediator and metalloproteinase inducer, and the gene responsible for its expression has recently been linked to coronavirus disease (COVID-19). Objectives: To explore the involv…	2021	204	4	421-430	EXCLUDED	NOT RELEVANT
Koliakos, N., Frantzeskaki, F., Konstantonis, D., Rizos, M., Kitsinelis, V., Armaganidis, A. and Tsangaris, I.	Percutaneous tracheostomy in COVID-19 patients	Intensive Care Medicine Experimental	Introduction. Following strict evidence-based procedure guidelines, percutaneous tracheostomy remains a safe method even in patients suffering from COVID-19 pneumonia. The most common indications for tracheostomy were acute respiratory distress syndrome and delayed weaning from mechanical ventilation. Methods. This was a prospective observational study of mechanical- ventilated patients confirmed…	2021	9	SUPPL 1		EXCLUDED	NOT RELEVANT
Kong, F. Z., Wang, Y., Wang, M. X., Cheng, Q. Z., Logan, R., Wu, G. H. and Hu, S. M.	Clinical characteristics of the first known cases of death caused by COVID-19 pneumonia	Aging (Albany NY)	Severe pneumonia caused by COVID-19 has resulted in many deaths worldwide. Here, we analyzed the clinical characteristics of the first 17 reported cases of death due to COVID-19 pneumonia in Wuhan, China. Demographics, initial symptoms, complications, chest computerized tomography (CT) images, treatments, and prognoses were collected and analyzed from the National Health Committee of China data. …	2020	12	22	22405-22412	EXCLUDED	NOT RELEVANT
Kory, Pierre and Kanne, Jeffrey P.	SARS-CoV-2 organising pneumonia: Has there been a widespread failure to identify and treat this prevalent condition in COVID-19?	BMJ Open Respiratory Research	Reviews of COVID-19 CT imaging along with postmortem lung biopsies and autopsies indicate that the majority of patients with COVID-19 pulmonary involvement have secondary organising pneumonia (OP) or its histological variant, acute fibrinous and organising pneumonia, both well-known complications of viral infections. Further, many publications on COVID-19 have debated the puzzling clinical charac…	2020	7	1	e000724	EXCLUDED	NOT RELEVANT
Kory, Pierre, Meduri, G. Umberto, Iglesias, Jose, Varon, Joseph and Marik, Paul E.	Clinical and Scientific Rationale for the "MATH+" Hospital Treatment Protocol for COVID-19	Journal of Intensive Care Medicine	In December 2019, COVID-19, a severe respiratory illness caused by the new coronavirus SARS-CoV-2 (COVID-19) emerged in Wuhan, China. The greatest impact that COVID-19 had was on intensive care units (ICUs), given that approximately 20% of hospitalized cases developed acute respiratory failure (ARF) requiring ICU admission. Based on the assumption that COVID-19 represented a viral pneumonia and n…	2021	36	2	135-156	EXCLUDED	NOT RELEVANT
Kosaka, Makoto, Yamazaki, Yoshitaka, Maruno, Takashi, Sakaguchi, Koji and Sawaki, Shoji	Corticosteroids as adjunctive therapy in the treatment of coronavirus disease 2019: A report of two cases and literature review	Journal of Infection and Chemotherapy	The effect of systemic corticosteroids on clinical outcomes in patients with coronavirus disease 2019 (COVID-19) remains controversial. While the use of corticosteroids raises concerns regarding delayed viral clearance, secondary infections, and long-term complications that can lead to increased mortality, corticosteroids have the potential to reduce mortality if used appropriately. Herein, we re…	2021	27	1	94-98	EXCLUDED	NOT RELEVANT
Kotwica, Aleksandra, Knights, Harry, Mayor, Nikhil, Russell-Jones, Emma, Dassios, Theodore and Russell-Jones, David	Intrapulmonary shunt measured by bedside pulse oximetry predicts worse outcomes in severe COVID-19	European Respiratory Journal		2021	57	4	2003841	EXCLUDED	NOT RELEVANT
Kulkarni, Anoop R., Athavale, Ambarish M., Itteera, Mathew, Vernik, Jane, Abraham, Mohan, Joshi, Amit, Amarah, Amatur, Ruiz, Juan, Hart, Peter D., Sahni, Ashima, Sukhal, Shashvat, Saini, Abhimanyu, Zhukovsky, Sara and Kulkarni, Hemant	Deep learning model to predict the need for mechanical ventilation using chest X-ray images in hospitalised patients with COVID-19	BMJ Innovations	Objectives There exists a wide gap in the availability of mechanical ventilator devices and their acute need in the context of the COVID-19 pandemic. An initial triaging method that accurately identifies the need for mechanical ventilation in hospitalised patients with COVID-19 is needed. We aimed to investigate if a potentially deteriorating clinical course in hospitalised patients with COVID-19…	2021	7	2	261-270	EXCLUDED	NOT RELEVANT
Kumar, Arun, Dey, Asmita Deka, Behl, Tapan, Chadha, Swati and Aggarwal, Vishal	Exploring the multifocal therapeutic approaches in COVID-19: A ray of hope	International Immunopharmacology	The ongoing global pandemic of severe acute respiratory syndrome coronavirus-2 (SARS-CoV-2) is marked as one of the most challenging infectious diseases in the history of mankind with affliction of ~29,737,453 confirmed cases globally. Looking at the present scenario where there is a parallel increment in curve with time, there is an utmost emergency to discover a perennial solution to this life-…	2021	90		107156	EXCLUDED	NOT RELEVANT
Kumar, A. and Ghosh, S. B.	Emerging Treatment Options of Regenerative Medicine in Severe Corona Virus/COVID 19 Infections	Int J Stem Cells	COVID-19 pandemic has brought the whole world stand still, locked down in their homes, infecting more than 8 million people, and many thousands (449,182) -have lost their lives across the globe. Due to lack of any definitive medicine or vaccine, treatment options are supportive of oxygenation, antiviral, antiretroviral drugs, antibiotics, fluid/ electrolyte, mechanical ventilation with ICU (Inten…	2020	13	3	305-311	EXCLUDED	NOT RELEVANT
Kumar, Deepak, Kohli, Amit, Singh, Rahil, Karthik, Raman and Kumar, Abhijit	Effect of prone positioning and high flow nasal oxygen on oxygenation and overall outcome in spontaneously breathing awake patient with severe COVID-19 induced acute hypoxemic respiratory failure: A prospective observational study	Trends in Anaesthesia and Critical Care	Background: Previous studies suggest that prone positioning can increase PaO2/FiO2 and reduce mortality in moderate to severe acute respiratory distress syndrome. Effect of prone positioning and high flow nasal oxygen has been studied individually in COVID-19 patients but their combined effect on patient's outcome is yet to be reported. Method(s): In this study 120 severe COVID-19 positive patien…	2021				EXCLUDED	NOT RELEVANT
[truncated: 708 more rows]

## Sheet: ELIGIBILITY ASSESSMENT
AUTHOR	TITLE	JOURNAL	ABSTRACT	YEAR	VOLUME	ISSUE	PAGES	DECISION	REASON
[truncated: 15 more rows]

[truncated: 27 more sheets: ALL Mortality, SUBGROUP MORTALITY 2020 2021, SUBGROUP MORTALITY 24 48, MORTALITY TIMING, SUBGROUP MORTALITY BURDEN, SENSITIVITY MORTALITY SOFA, SENSITIVITY MORTALTY PaO2 FiO2, MORTALITY ROBINS-I LOW MODERATE, ALL LOS, SUBGROUP LOS 2020 2021, SUBGROUP LOS 24 48, SUBGROUP LOS BURDEN, SENSITIVITY LOS SOFA, SENSITIVITY LOS PaO2 FiO2, LOS ROBINS-I LOW MODERATE, ALL VD, SUBGROUP VD 2020 2021, SUBGROUP VD 24 48, SUBGROUP VD BURDEN, SENSITIVITY VD SOFA …]
